# Supplementary material for: Genetic architecture of gene expression traits across diverse populations
Source: PLoS Genet. 2018 Aug 10;14(8):e1007586. doi: 10.1371/journal.pgen.1007586 (PMC6105030; doi:10.1371/journal.pgen.1007586)
Supplement: S1 Table — (TXT) [file pgen.1007586.s009.txt]

gene	gene_name	afa_zscore	afa_effect_size	afa_pvalue	afa_var_g	afa_pred_perf_r2	afa_pred_perf_pval	afa_pred_perf_qval	afa_n_snps_used	afa_n_snps_in_cov	afa_n_snps_in_model	his_zscore	his_effect_size	his_pvalue	his_var_g	his_pred_perf_r2	his_pred_perf_pval	his_pred_perf_qval	his_n_snps_used	his_n_snps_in_cov	his_n_snps_in_model	cau_zscore	cau_effect_size	cau_pvalue	cau_var_g	cau_pred_perf_r2	cau_pred_perf_pval	cau_pred_perf_qval	cau_n_snps_used	cau_n_snps_in_cov	cau_n_snps_in_model	afhi_zscore	afhi_effect_size	afhi_pvalue	afhi_var_g	afhi_pred_perf_r2	afhi_pred_perf_pval	afhi_pred_perf_qval	afhi_n_snps_used	afhi_n_snps_in_cov	afhi_n_snps_in_model	all_zscore	all_effect_size	all_pvalue	all_var_g	all_pred_perf_r2	all_pred_perf_pval	all_pred_perf_qval	all_n_snps_used
ENSG00000179344.12	HLA-DQB1	-10.1905531833	-0.476753869874	2.18517221673e-24	0.0340935148105	0.729975969869	6.2637958934e-80	NA	10	96	96	-11.8013284969	-0.599134624774	3.84197548464e-32	0.025474168568	0.578056605831	3.7989439212e-75	NA	4	29	29	-11.7422208983	-0.618301570345	7.7426125721e-32	0.0259742657283	0.692626944472	5.34970343807e-178	NA	7	47	47	-11.3628281916	-0.59247712968	6.40373407841e-30	0.0257419564391	0.64660747207	1.06370839711e-157	NA	15	96	96	-11.1987261211	-0.426637237202	4.13638502182e-29	0.0484679803741	0.682334498519	0	NA	31
ENSG00000161395.8	PGAP3	-10.0980870115	-1.263633573	5.63302783685e-24	0.00463620903215	0.307960251739	8.40866558397e-22	NA	5	40	40	-9.48927525341	-0.731307636214	2.32646093734e-21	0.0129636108462	0.139365966082	2.29386699694e-13	NA	2	42	42	-12.3402954944	-2.04841691239	5.49538272043e-35	0.00240627269619	0.0485120184994	8.76686802635e-08	NA	6	23	23	-9.5563068691	-0.469316053372	1.22033858798e-21	0.0320076549491	0.19385594282	8.43852748951e-30	NA	7	34	34	-9.79034662458	-0.539687924264	1.23870503439e-22	0.0240236790586	0.134522712176	4.40083061046e-39	NA	7
ENSG00000131748.11	STARD3	-8.92527494518	-0.61652366621	4.44593466919e-19	0.0171702378931	0.168127471123	5.52087010184e-11	NA	4	28	28	-9.08638823354	-0.328886166292	1.02383651576e-19	0.0601190749973	0.142318534809	2.53044809304e-13	NA	11	40	40	-6.34274228791	-3.44678297395	2.25710832686e-10	0.000237202122374	0.0277292345226	6.27181807477e-05	NA	5	17	17	-8.9872199407	-0.657280993103	2.53562860257e-19	0.0159343454472	0.174585440242	1.34796061811e-26	NA	6	32	32	-9.97697840009	-1.01157458389	1.92231644547e-23	0.00776159206134	0.106250242916	1.44265257536e-30	NA	9
ENSG00000197208.5	SLC22A4	-6.3768054409	-0.645827410855	1.80819929746e-10	0.0038851757846	0.0615235799194	0.000111400743485	NA	10	51	51	-5.3880553027	-0.278875505002	7.12241385169e-08	0.0276103947774	0.169069066618	6.00293912583e-16	NA	9	28	28	NA	NA	NA	NA	NA	NA	NA	NA	NA	NA	NA	NA	NA	NA	NA	NA	NA	NA	NA	NA	-4.9542495419	-0.330171945836	7.26099745583e-07	0.0179645341805	0.214081768971	7.3429844549e-65	NA	17
ENSG00000167258.9	CDK12	6.26906907609	0.417407211929	3.63212988786e-10	0.0172302095751	0.239674731045	9.24284220161e-16	NA	6	27	27	6.14544872949	0.615867666628	7.97377669209e-10	0.00812236765683	0.128142662114	4.84152288128e-12	NA	2	14	14	NA	NA	NA	NA	NA	NA	NA	NA	NA	NA	6.2302984678	0.354089839944	4.65547365498e-10	0.02560144419	0.191470458874	2.69568175012e-29	NA	5	16	16	6.28233466459	0.516117098167	3.33525898472e-10	0.0113962725248	0.18234908872	2.28717037333e-54	NA	6
ENSG00000204267.9	TAP2	5.82881038204	0.239305650276	5.5823889862e-09	0.0475776585561	0.161698178548	1.78992150681e-10	NA	12	59	59	5.21328357073	0.168365225672	1.85526958002e-07	0.0712429760696	0.348667060394	3.54703887196e-36	NA	23	66	66	NA	NA	NA	NA	NA	NA	NA	NA	NA	NA	5.77551113355	0.119518150816	7.67198266279e-09	0.176857788895	0.309769257963	6.89749834249e-51	NA	32	87	87	NA	NA	NA	NA	NA	NA	NA	NA
ENSG00000229391.3	HLA-DRB6	5.75811105227	0.175430198853	8.50603916322e-09	0.0521686948034	0.580731854573	2.60985193453e-50	NA	20	101	101	NA	NA	NA	NA	NA	NA	NA	NA	NA	NA	4.93917965819	0.404963141671	7.84519080229e-07	0.0107856627586	0.678667415555	1.13186098423e-170	NA	11	96	96	6.02513422897	0.258030257798	1.68969332744e-09	0.0393235124029	0.63210164507	4.41392360457e-149	NA	40	178	178	5.13430089157	0.347418573729	2.83194719971e-07	0.0164318528885	0.663064847442	0	NA	38
ENSG00000204308.6	RNF5	5.27118784161	0.175448809459	1.35543660345e-07	0.0378788076245	0.111761578124	1.10882956401e-07	NA	29	114	114	NA	NA	NA	NA	NA	NA	NA	NA	NA	NA	NA	NA	NA	NA	NA	NA	NA	NA	NA	NA	4.87376247479	0.349668120903	1.09492626333e-06	0.0124895839225	0.117720366198	6.89968126674e-18	NA	17	56	56	5.48241634099	0.49433898153	4.19555419415e-08	0.00792261858486	0.0751878104827	6.66797794025e-22	NA	12
ENSG00000197728.5	RPS26	-4.95696458597	-0.108584353331	7.16030216485e-07	0.106309159592	0.387167192664	4.1470087965e-28	NA	11	46	46	-5.20578800838	-0.078055705162	1.931750789e-07	0.325259544858	0.796705848928	3.38448045963e-155	NA	4	9	9	-4.84618574953	-0.0968034044573	1.25857687625e-06	0.191897484196	0.76859267683	4.49114987705e-230	NA	10	38	38	NA	NA	NA	NA	NA	NA	NA	NA	NA	NA	-5.21905565187	-0.127042146877	1.79837724219e-07	0.129326454651	0.772073281403	0	NA	24
ENSG00000163485.11	ADORA1	4.64965787378	0.111217406048	3.32486097519e-06	0.0752982778045	0.272962540898	1.04341387117e-17	NA	4	12	12	NA	NA	NA	NA	NA	NA	NA	NA	NA	NA	4.48176110453	0.0928083828814	7.40295868003e-06	0.166833096274	0.475463231488	1.58356410695e-90	NA	11	20	20	4.59791393076	0.106752056389	4.26742206124e-06	0.0959814291968	0.432812367832	2.57582539873e-80	NA	5	12	12	4.49915269751	0.0974380727418	6.82248407704e-06	0.139190088886	0.471302418055	2.661862959e-179	NA	13
ENSG00000197375.8	SLC22A5	NA	NA	NA	NA	NA	NA	NA	NA	NA	NA	-5.80523348895	-0.515824042975	6.42763686907e-09	0.00975731552867	0.406858750139	7.80911234107e-45	NA	6	13	13	NA	NA	NA	NA	NA	NA	NA	NA	NA	NA	NA	NA	NA	NA	NA	NA	NA	NA	NA	NA	NA	NA	NA	NA	NA	NA	NA	NA
ENSG00000198740.4	ZNF652	NA	NA	NA	NA	NA	NA	NA	NA	NA	NA	5.27524261516	0.710794727417	1.32580569325e-07	0.00441555849025	0.130366228404	2.35340444711e-12	NA	5	17	17	NA	NA	NA	NA	NA	NA	NA	NA	NA	NA	NA	NA	NA	NA	NA	NA	NA	NA	NA	NA	NA	NA	NA	NA	NA	NA	NA	NA
ENSG00000112343.8	TRIM38	NA	NA	NA	NA	NA	NA	NA	NA	NA	NA	-4.92342761427	-0.44442505196	8.50413424647e-07	0.00709327493129	0.0550963595797	7.99458000333e-06	NA	10	35	35	NA	NA	NA	NA	NA	NA	NA	NA	NA	NA	NA	NA	NA	NA	NA	NA	NA	NA	NA	NA	NA	NA	NA	NA	NA	NA	NA	NA
ENSG00000204469.8	PRRC2A	NA	NA	NA	NA	NA	NA	NA	NA	NA	NA	-4.80966163747	-0.373372832647	1.51185998638e-06	0.0117736515119	0.0525106169179	1.52708564332e-05	NA	12	35	35	NA	NA	NA	NA	NA	NA	NA	NA	NA	NA	NA	NA	NA	NA	NA	NA	NA	NA	NA	NA	NA	NA	NA	NA	NA	NA	NA	NA
ENSG00000204304.6	PBX2	NA	NA	NA	NA	NA	NA	NA	NA	NA	NA	4.77257351943	0.466526874168	1.81886679825e-06	0.00814765505064	0.0125070071747	0.0375364001267	NA	4	12	12	NA	NA	NA	NA	NA	NA	NA	NA	NA	NA	5.44192212252	0.354745476501	5.2708719169e-08	0.0141084428677	0.0590783611231	2.52052853688e-09	NA	9	28	28	5.65744520207	0.372524133308	1.53642848169e-08	0.0152396871782	0.0728304978786	6.08949943944e-21	NA	29
ENSG00000196465.5	MYL6B	NA	NA	NA	NA	NA	NA	NA	NA	NA	NA	-4.53115093319	-0.774854507393	5.8663205958e-06	0.00210348098113	0.0568288183527	6.44176835786e-06	NA	10	59	59	NA	NA	NA	NA	NA	NA	NA	NA	NA	NA	NA	NA	NA	NA	NA	NA	NA	NA	NA	NA	NA	NA	NA	NA	NA	NA	NA	NA
ENSG00000217128.6	FNIP1	NA	NA	NA	NA	NA	NA	NA	NA	NA	NA	-4.50023228325	-0.796718088462	6.78792461825e-06	0.00270091065683	0.0284291737185	0.0016407100337	NA	9	41	41	NA	NA	NA	NA	NA	NA	NA	NA	NA	NA	NA	NA	NA	NA	NA	NA	NA	NA	NA	NA	NA	NA	NA	NA	NA	NA	NA	NA
ENSG00000108306.7	FBXL20	NA	NA	NA	NA	NA	NA	NA	NA	NA	NA	NA	NA	NA	NA	NA	NA	NA	NA	NA	NA	-7.91013953229	-1.22563468759	2.5710056809e-15	0.00277936321516	0.0652561153237	4.49263535458e-10	NA	10	26	26	NA	NA	NA	NA	NA	NA	NA	NA	NA	NA	-5.84485646746	-0.760785568285	5.07005233616e-09	0.00435864412426	0.0461709251334	1.30416090029e-13	NA	10
ENSG00000108349.10	CASC3	NA	NA	NA	NA	NA	NA	NA	NA	NA	NA	NA	NA	NA	NA	NA	NA	NA	NA	NA	NA	-7.61634884678	-0.678341582244	2.60951844785e-14	0.00867552243458	0.0253106591507	0.000121982461316	NA	10	25	25	-7.33962434261	-0.620663049634	2.14194188567e-13	0.00980058422544	0.0325970306229	1.27776532723e-05	NA	10	40	40	-7.75055441992	-0.327321753396	9.14921985493e-15	0.0433203607738	0.0363647284005	5.83373743574e-11	NA	30
ENSG00000213676.6	ATF6B	NA	NA	NA	NA	NA	NA	NA	NA	NA	NA	NA	NA	NA	NA	NA	NA	NA	NA	NA	NA	-7.02506633444	-1.1565845761	2.13964570426e-12	0.00264636297568	0.0260575813565	0.000101941165616	NA	7	16	16	NA	NA	NA	NA	NA	NA	NA	NA	NA	NA	NA	NA	NA	NA	NA	NA	NA	NA
ENSG00000125347.9	IRF1	NA	NA	NA	NA	NA	NA	NA	NA	NA	NA	NA	NA	NA	NA	NA	NA	NA	NA	NA	NA	6.51729604126	0.937505472537	7.15860583344e-11	0.00364687103569	0.0394528378969	1.51564902328e-06	NA	5	8	8	5.21588795771	0.487197120722	1.82938734888e-07	0.00783343827378	0.0390838136536	1.42019826468e-06	NA	6	33	33	NA	NA	NA	NA	NA	NA	NA	NA
ENSG00000213719.4	CLIC1	NA	NA	NA	NA	NA	NA	NA	NA	NA	NA	NA	NA	NA	NA	NA	NA	NA	NA	NA	NA	-5.48104646947	-1.45821556474	4.22817397952e-08	0.00113484849002	0.0261510979193	9.67163962006e-05	NA	8	29	29	-5.40092875766	-0.492590302508	6.6296752924e-08	0.00490951520161	0.0100097133307	0.0164502227336	NA	9	26	26	-6.06834773396	-0.442333577375	1.29232857906e-09	0.0130487143964	0.024837568035	6.65594273901e-08	NA	15
ENSG00000166881.5	TMEM194A	NA	NA	NA	NA	NA	NA	NA	NA	NA	NA	NA	NA	NA	NA	NA	NA	NA	NA	NA	NA	-5.30989907142	-0.753153723232	1.09685959648e-07	0.00368445782643	0.147004111864	6.48513772263e-23	NA	10	47	47	NA	NA	NA	NA	NA	NA	NA	NA	NA	NA	NA	NA	NA	NA	NA	NA	NA	NA
ENSG00000131507.9	NDFIP1	NA	NA	NA	NA	NA	NA	NA	NA	NA	NA	NA	NA	NA	NA	NA	NA	NA	NA	NA	NA	5.10857655586	1.35283948514	3.24594885337e-07	0.00105981877377	0.0657960214723	4.1528578456e-10	NA	4	10	10	NA	NA	NA	NA	NA	NA	NA	NA	NA	NA	NA	NA	NA	NA	NA	NA	NA	NA
ENSG00000113916.13	BCL6	NA	NA	NA	NA	NA	NA	NA	NA	NA	NA	NA	NA	NA	NA	NA	NA	NA	NA	NA	NA	5.10089773047	0.729828658298	3.38046198176e-07	0.00322405551501	0.0792997123869	5.45211118095e-12	NA	9	24	24	NA	NA	NA	NA	NA	NA	NA	NA	NA	NA	NA	NA	NA	NA	NA	NA	NA	NA
ENSG00000196230.8	TUBB	NA	NA	NA	NA	NA	NA	NA	NA	NA	NA	NA	NA	NA	NA	NA	NA	NA	NA	NA	NA	5.04455416509	0.405666374473	4.54580050293e-07	0.0109860113355	0.0404156556466	1.26141712403e-06	NA	14	48	48	NA	NA	NA	NA	NA	NA	NA	NA	NA	NA	NA	NA	NA	NA	NA	NA	NA	NA
ENSG00000008838.13	MED24	NA	NA	NA	NA	NA	NA	NA	NA	NA	NA	NA	NA	NA	NA	NA	NA	NA	NA	NA	NA	-4.45542242635	-0.609778730831	8.37281674751e-06	0.00384886316616	0.0104779152173	0.0146401569418	NA	7	18	18	NA	NA	NA	NA	NA	NA	NA	NA	NA	NA	NA	NA	NA	NA	NA	NA	NA	NA
ENSG00000197903.6	HIST1H2BK	NA	NA	NA	NA	NA	NA	NA	NA	NA	NA	NA	NA	NA	NA	NA	NA	NA	NA	NA	NA	-4.43446779251	-5.02416553774	9.23000164995e-06	5.00938135132e-05	0.0312909924381	1.90343484902e-05	NA	1	7	7	NA	NA	NA	NA	NA	NA	NA	NA	NA	NA	-5.73369739468	-1.18847240145	9.82645825533e-09	0.00160596590233	0.0376786897131	1.90211065422e-11	NA	9
ENSG00000126353.3	CCR7	NA	NA	NA	NA	NA	NA	NA	NA	NA	NA	NA	NA	NA	NA	NA	NA	NA	NA	NA	NA	NA	NA	NA	NA	NA	NA	NA	NA	NA	NA	-7.33301678191	-0.992598025967	2.25028745151e-13	0.00421597117391	0.0413441515726	7.54309195085e-07	NA	14	50	50	NA	NA	NA	NA	NA	NA	NA	NA
ENSG00000002834.13	LASP1	NA	NA	NA	NA	NA	NA	NA	NA	NA	NA	NA	NA	NA	NA	NA	NA	NA	NA	NA	NA	NA	NA	NA	NA	NA	NA	NA	NA	NA	NA	-5.23125339931	-0.460000571556	1.68364526909e-07	0.00916747552174	0.0141755029292	0.00388802974295	NA	6	10	10	NA	NA	NA	NA	NA	NA	NA	NA
ENSG00000177051.5	FBXO46	NA	NA	NA	NA	NA	NA	NA	NA	NA	NA	NA	NA	NA	NA	NA	NA	NA	NA	NA	NA	NA	NA	NA	NA	NA	NA	NA	NA	NA	NA	4.68118212568	0.54270571282	2.85225398728e-06	0.00433230408228	0.0361648440864	3.19064741596e-06	NA	6	19	19	NA	NA	NA	NA	NA	NA	NA	NA
ENSG00000188895.6	MSL1	NA	NA	NA	NA	NA	NA	NA	NA	NA	NA	NA	NA	NA	NA	NA	NA	NA	NA	NA	NA	NA	NA	NA	NA	NA	NA	NA	NA	NA	NA	4.47773790924	0.646731781486	7.54381363604e-06	0.00221544077165	0.0235294817643	0.000218561537035	NA	5	25	25	NA	NA	NA	NA	NA	NA	NA	NA
ENSG00000166278.10	C2	NA	NA	NA	NA	NA	NA	NA	NA	NA	NA	NA	NA	NA	NA	NA	NA	NA	NA	NA	NA	NA	NA	NA	NA	NA	NA	NA	NA	NA	NA	NA	NA	NA	NA	NA	NA	NA	NA	NA	NA	-4.99009436848	-1.37823290885	6.03498023689e-07	0.000630453474269	0.0124448249245	0.000144673219438	NA	3
ENSG00000135441.3	BLOC1S1	NA	NA	NA	NA	NA	NA	NA	NA	NA	NA	NA	NA	NA	NA	NA	NA	NA	NA	NA	NA	NA	NA	NA	NA	NA	NA	NA	NA	NA	NA	NA	NA	NA	NA	NA	NA	NA	NA	NA	NA	4.82643318176	8.57351110351	1.3899999951e-06	2.7308799082e-05	0.0328517995325	4.07259536223e-10	NA	1
ENSG00000139697.7	SBNO1	NA	NA	NA	NA	NA	NA	NA	NA	NA	NA	NA	NA	NA	NA	NA	NA	NA	NA	NA	NA	NA	NA	NA	NA	NA	NA	NA	NA	NA	NA	NA	NA	NA	NA	NA	NA	NA	NA	NA	NA	-4.70238775333	-0.555845267638	2.57136584567e-06	0.00572815580341	0.116233480421	2.06855327564e-33	NA	11
[truncated: 3 more columns]
