# Supplementary material for: Genetic architecture of gene expression traits across diverse populations
Source: PLoS Genet. 2018 Aug 10;14(8):e1007586. doi: 10.1371/journal.pgen.1007586 (PMC6105030; doi:10.1371/journal.pgen.1007586)
Supplement: S2 Table — (TXT) [file pgen.1007586.s010.txt]

gene	gene_name	afa_zscore	afa_effect_size	afa_pvalue	afa_var_g	afa_pred_perf_r2	afa_pred_perf_pval	afa_pred_perf_qval	afa_n_snps_used	afa_n_snps_in_cov	afa_n_snps_in_model	his_zscore	his_effect_size	his_pvalue	his_var_g	his_pred_perf_r2	his_pred_perf_pval	his_pred_perf_qval	his_n_snps_used	his_n_snps_in_cov	his_n_snps_in_model	cau_zscore	cau_effect_size	cau_pvalue	cau_var_g	cau_pred_perf_r2	cau_pred_perf_pval	cau_pred_perf_qval	cau_n_snps_used	cau_n_snps_in_cov	cau_n_snps_in_model	afhi_zscore	afhi_effect_size	afhi_pvalue	afhi_var_g	afhi_pred_perf_r2	afhi_pred_perf_pval	afhi_pred_perf_qval	afhi_n_snps_used	afhi_n_snps_in_cov	afhi_n_snps_in_model	all_zscore	all_effect_size	all_pvalue	all_var_g	all_pred_perf_r2	all_pred_perf_pval	all_pred_perf_qval	all_n_snps_used
ENSG00000179344.12	HLA-DQB1	-10.1905531833	-0.476753869874	2.18517221673e-24	0.0340935148105	0.729975969869	6.2637958934e-80	NA	10	96	96	-11.8013284969	-0.599134624774	3.84197548464e-32	0.025474168568	0.578056605831	3.7989439212e-75	NA	4	29	29	-11.7422208983	-0.618301570345	7.7426125721e-32	0.0259742657283	0.692626944472	5.34970343807e-178	NA	7	47	47	-11.3628281916	-0.59247712968	6.40373407841e-30	0.0257419564391	0.64660747207	1.06370839711e-157	NA	15	96	96	-11.1987261211	-0.426637237202	4.13638502182e-29	0.0484679803741	0.682334498519	0	NA	31
ENSG00000161395.8	PGAP3	-10.0980870115	-1.263633573	5.63302783685e-24	0.00463620903215	0.307960251739	8.40866558397e-22	NA	5	40	40	-9.48927525341	-0.731307636214	2.32646093734e-21	0.0129636108462	0.139365966082	2.29386699694e-13	NA	2	42	42	-12.3402954944	-2.04841691239	5.49538272043e-35	0.00240627269619	0.0485120184994	8.76686802635e-08	NA	6	23	23	-9.5563068691	-0.469316053372	1.22033858798e-21	0.0320076549491	0.19385594282	8.43852748951e-30	NA	7	34	34	-9.79034662458	-0.539687924264	1.23870503439e-22	0.0240236790586	0.134522712176	4.40083061046e-39	NA	7
ENSG00000131748.11	STARD3	-8.92527494518	-0.61652366621	4.44593466919e-19	0.0171702378931	0.168127471123	5.52087010184e-11	NA	4	28	28	-9.08638823354	-0.328886166292	1.02383651576e-19	0.0601190749973	0.142318534809	2.53044809304e-13	NA	11	40	40	-6.34274228791	-3.44678297395	2.25710832686e-10	0.000237202122374	0.0277292345226	6.27181807477e-05	NA	5	17	17	-8.9872199407	-0.657280993103	2.53562860257e-19	0.0159343454472	0.174585440242	1.34796061811e-26	NA	6	32	32	-9.97697840009	-1.01157458389	1.92231644547e-23	0.00776159206134	0.106250242916	1.44265257536e-30	NA	9
ENSG00000197208.5	SLC22A4	-6.3768054409	-0.645827410855	1.80819929746e-10	0.0038851757846	0.0615235799194	0.000111400743485	NA	10	51	51	-5.3880553027	-0.278875505002	7.12241385169e-08	0.0276103947774	0.169069066618	6.00293912583e-16	NA	9	28	28	-4.31457604236	-0.28366464872	1.59909485172e-05	0.0170980154204	0.275107920594	1.10688681346e-43	NA	11	44	44	-2.33807766646	-0.236330552267	0.0193832195422	0.00572914181318	0.125552330419	5.55112372097e-19	NA	11	51	51	-4.9542495419	-0.330171945836	7.26099745583e-07	0.0179645341805	0.214081768971	7.3429844549e-65	NA	17
ENSG00000167258.9	CDK12	6.26906907609	0.417407211929	3.63212988786e-10	0.0172302095751	0.239674731045	9.24284220161e-16	NA	6	27	27	6.14544872949	0.615867666628	7.97377669209e-10	0.00812236765683	0.128142662114	4.84152288128e-12	NA	2	14	14	2.28559540694	0.337865238159	0.022277939129	0.00306097457707	0.17595852243	1.75122407283e-26	NA	5	35	35	6.2302984678	0.354089839944	4.65547365498e-10	0.02560144419	0.191470458874	2.69568175012e-29	NA	5	16	16	6.28233466459	0.516117098167	3.33525898472e-10	0.0113962725248	0.18234908872	2.28717037333e-54	NA	6
ENSG00000204267.9	TAP2	5.82881038204	0.239305650276	5.5823889862e-09	0.0475776585561	0.161698178548	1.78992150681e-10	NA	12	59	59	5.21328357073	0.168365225672	1.85526958002e-07	0.0712429760696	0.348667060394	3.54703887196e-36	NA	23	66	66	2.77324290157	0.0506898869071	0.00555006764988	0.207762777396	0.425801825746	3.81054450154e-77	NA	31	96	96	5.77551113355	0.119518150816	7.67198266279e-09	0.176857788895	0.309769257963	6.89749834249e-51	NA	32	87	87	4.12045468888	0.0716481761228	3.78125428376e-05	0.229545691672	0.395071362055	8.25176666998e-139	NA	21
ENSG00000229391.3	HLA-DRB6	5.75811105227	0.175430198853	8.50603916322e-09	0.0521686948034	0.580731854573	2.60985193453e-50	NA	20	101	101	3.26938032515	0.367826548966	0.0010778332045	0.00610361941553	0.588854511417	1.68227290798e-79	NA	14	95	95	4.93917965819	0.404963141671	7.84519080229e-07	0.0107856627586	0.678667415555	1.13186098423e-170	NA	11	96	96	6.02513422897	0.258030257798	1.68969332744e-09	0.0393235124029	0.63210164507	4.41392360457e-149	NA	40	178	178	5.13430089157	0.347418573729	2.83194719971e-07	0.0164318528885	0.663064847442	0	NA	38
ENSG00000204308.6	RNF5	5.27118784161	0.175448809459	1.35543660345e-07	0.0378788076245	0.111761578124	1.10882956401e-07	NA	29	114	114	-1.31554976678	-0.0669746735726	0.18832520323	0.00819064106359	0.0882193870369	1.66703294112e-08	NA	14	51	51	-2.77452696615	-1.24423770873	0.00552820507916	0.000377852513107	0.0652945149185	5.10959504542e-10	NA	3	16	16	4.87376247479	0.349668120903	1.09492626333e-06	0.0124895839225	0.117720366198	6.89968126674e-18	NA	17	56	56	5.48241634099	0.49433898153	4.19555419415e-08	0.00792261858486	0.0751878104827	6.66797794025e-22	NA	12
ENSG00000197728.5	RPS26	-4.95696458597	-0.108584353331	7.16030216485e-07	0.106309159592	0.387167192664	4.1470087965e-28	NA	11	46	46	-5.20578800838	-0.078055705162	1.931750789e-07	0.325259544858	0.796705848928	3.38448045963e-155	NA	4	9	9	-4.84618574953	-0.0968034044573	1.25857687625e-06	0.191897484196	0.76859267683	4.49114987705e-230	NA	10	38	38	-4.38854550046	-0.155283294203	1.14111262783e-05	0.0663812476694	0.692128192257	2.90500791845e-179	NA	20	90	90	-5.21905565187	-0.127042146877	1.79837724219e-07	0.129326454651	0.772073281403	0	NA	24
ENSG00000163485.11	ADORA1	4.64965787378	0.111217406048	3.32486097519e-06	0.0752982778045	0.272962540898	1.04341387117e-17	NA	4	12	12	4.32687345226	0.0946280695111	1.51240793817e-05	0.117257613087	0.502869840121	1.60464952639e-60	NA	15	38	38	4.48176110453	0.0928083828814	7.40295868003e-06	0.166833096274	0.475463231488	1.58356410695e-90	NA	11	20	20	4.59791393076	0.106752056389	4.26742206124e-06	0.0959814291968	0.432812367832	2.57582539873e-80	NA	5	12	12	4.49915269751	0.0974380727418	6.82248407704e-06	0.139190088886	0.471302418055	2.661862959e-179	NA	13
ENSG00000158869.6	FCER1G	-4.33075063173	-0.217088231149	1.48601896278e-05	0.022157699095	0.264808559975	1.07420159261e-17	NA	10	29	29	-3.91362350562	-0.117822359769	9.0921362561e-05	0.0816733511509	0.410883977097	1.88047185516e-45	NA	9	26	26	-3.50405728431	-0.109541781687	0.000458226776525	0.0619394198845	0.285537085947	2.86756952531e-47	NA	11	39	39	-3.69383362934	-0.119723220885	0.000220898357508	0.0680968685134	0.373892166985	4.71371572867e-65	NA	13	29	29	-3.41524837266	-0.116258521877	0.000637238762751	0.0592316750285	0.34808130821	6.12732144989e-118	NA	10
ENSG00000204516.5	MICB	-4.25705948881	-0.237805425663	2.07133253619e-05	0.0169784190591	0.345969071048	7.08116050005e-25	NA	23	95	95	-2.71865445357	-0.231105743662	0.00655480448555	0.0121696360257	0.530386550116	8.6392500389e-68	NA	16	86	86	-2.43872938178	-0.130262657955	0.0147390012177	0.0284487042578	0.428188222154	5.14632654675e-78	NA	36	130	130	-1.97426628998	-0.169010967351	0.0483514718377	0.00895589636261	0.471438004957	2.95561498833e-95	NA	30	149	149	-1.89593462647	-0.144313101727	0.0579686895169	0.0097854047299	0.5023786077	1.68840780408e-198	NA	39
ENSG00000115896.11	PLCL1	-4.21439802622	-0.236647812312	2.50445275403e-05	0.02072891753	0.201440973241	4.61521723543e-13	NA	12	54	54	-3.67517297481	-0.194125520882	0.000237688322021	0.0250315083321	0.238121761252	8.09169591741e-23	NA	7	22	22	-2.97720156799	-0.0772269351789	0.00290892691322	0.0997564502576	0.415774624123	5.08136303215e-75	NA	16	30	30	-3.21004543141	-0.147571593073	0.00132713994596	0.0322480421471	0.223790598453	8.20745687998e-35	NA	17	68	68	-3.40203233511	-0.133595268534	0.000668867234885	0.0483687249748	0.327188028634	5.7057083926e-108	NA	17
ENSG00000204822.6	MRPL53	4.1202701795	0.133331941202	3.78428374827e-05	0.109914445554	0.454448142884	6.19332663268e-34	NA	10	19	19	3.91073620641	0.139819336217	9.20152248514e-05	0.107163105151	0.483625549782	1.85340380344e-59	NA	9	17	17	3.23283383857	0.335856634111	0.00122568831785	0.0059792795444	0.217906418538	1.69264850035e-33	NA	6	33	33	4.08975477991	0.150671135746	4.31829491777e-05	0.119531483668	0.563446581595	1.01712393943e-121	NA	5	14	14	2.70632644194	0.548534119072	0.00680321334406	0.00313958930817	0.470221674128	1.52721186691e-179	NA	14
ENSG00000150593.11	PDCD4	-3.93071220271	-0.1741326651	8.46946043409e-05	0.0766198496687	0.290011346891	2.54776664446e-19	NA	15	36	36	-3.16604709181	-0.12826199072	0.00154525774946	0.0414269188411	0.274274573701	7.96047842276e-27	NA	9	22	22	-3.24667172528	-0.153208439255	0.00116762983141	0.0308991113795	0.305677301769	2.13428083601e-50	NA	26	52	52	-3.64543920576	-0.122683967164	0.00026693551595	0.0914494484602	0.347877490398	1.34341908575e-59	NA	15	25	25	-3.20307059183	-0.0994708226748	0.0013597064712	0.0915587056958	0.318936691196	6.42016962787e-105	NA	45
ENSG00000186470.9	BTN3A2	3.91199911066	0.131754181606	9.15352490422e-05	0.0232640080509	0.382068691264	7.89887385317e-28	NA	30	99	99	3.29639493449	0.049951523516	0.000979342377496	0.0866257857625	0.493453536408	1.39903841284e-58	NA	35	99	99	3.18364488446	0.0718880109791	0.00145433310937	0.100018719662	0.613020053457	2.96267742887e-140	NA	30	82	82	2.9899105123	0.0480371266142	0.00279059188763	0.0822718829042	0.499231305103	1.65776080276e-98	NA	39	117	117	2.83819338058	0.0520875714646	0.0045369686171	0.115530981546	0.59018117383	2.21568792116e-261	NA	49
ENSG00000198502.5	HLA-DRB5	3.90744507497	1.08799174066	9.32772364586e-05	0.000949544531396	0.802591012579	6.55940924585e-107	NA	4	102	102	4.04232017171	0.500667874846	5.29248987917e-05	0.00393147910561	0.830869961174	1.06019567249e-193	NA	4	57	57	3.80362369474	3.41678121286	0.000142594740407	7.63856012373e-05	0.829806280871	2.14561300755e-298	NA	5	78	78	3.78645187026	0.739775607425	0.000152813678014	0.00184416856375	0.827730698404	6.47649218143e-297	NA	6	87	87	-2.10266031223	-0.511330627605	0.0354954736831	0.000687093754401	0.824672961125	0	NA	24
ENSG00000234745.5	HLA-B	3.87159940633	3.20830665947	0.000108123545389	0.000168147488756	0.055960043839	0.000280568730021	NA	4	34	34	0.485056649459	0.0806369102725	0.627636161677	0.00657815625868	0.103430250817	4.67622029428e-10	NA	21	98	98	2.70498141616	0.313357939416	0.00683082107919	0.00710536967974	0.217130884633	6.06795024692e-34	NA	22	97	97	2.68725795597	0.624512470356	0.00720412933114	0.00150413704963	0.136276229501	9.98394171139e-21	NA	7	63	63	2.10185104039	0.268188048592	0.0355663264604	0.00706484825608	0.218645910417	1.41358062296e-66	NA	22
ENSG00000204287.9	HLA-DRA	3.79023490021	0.374221046534	0.000150504886239	0.00679388294853	0.112734714761	1.8829586291e-07	NA	14	30	30	3.65408160581	0.25638291294	0.000258104173044	0.0151458512677	0.0680760617223	7.89179175157e-07	NA	16	58	58	2.06271801383	0.235152298342	0.0391394274056	0.00560913896769	0.0906555158239	9.55315369568e-14	NA	16	44	44	3.39468426005	0.16991845148	0.000687077882946	0.0288168135289	0.100795941348	1.51486086734e-15	NA	15	49	49	4.11142824481	0.219681518354	3.93219084862e-05	0.0254106289983	0.0866488090375	6.24653832042e-25	NA	23
ENSG00000133872.9	TMEM66	3.61314964294	6.20817348479	0.000302500005242	1.99782200122e-05	0.0764639040875	2.49603423097e-05	NA	1	10	10	-0.913359083807	-0.0953577651261	0.361053717417	0.00829451503554	0.106738248514	3.89381868129e-10	NA	4	28	28	-0.595244871547	-0.0726463513332	0.55167980019	0.00266722622699	0.0959135300434	2.55952342074e-14	NA	7	35	35	0.329652573746	0.0635984901687	0.741662492911	0.00048312319648	0.133791746354	3.82648072654e-20	NA	6	19	19	-1.53332215591	-0.255184329059	0.125196498214	0.00329055436106	0.110247913403	9.1635648083e-32	NA	10
ENSG00000111328.2	CDK2AP1	-3.57520818107	-0.154369828205	0.000349949321065	0.0156079925342	0.279216093246	7.2800276096e-19	NA	17	72	72	-4.10981937476	-0.31177382119	3.95968721533e-05	0.0117087056074	0.403943527166	9.81064183979e-44	NA	9	56	56	-3.91029682449	-0.173462386618	9.21827717569e-05	0.0421616548622	0.481094612085	4.40592735743e-93	NA	13	48	48	-3.97948210413	-0.216596459704	6.90655585473e-05	0.0186034528667	0.372916059423	1.76948253301e-65	NA	8	44	44	-4.05408573851	-0.201643390794	5.03307555778e-05	0.0284157618848	0.447240385606	1.17987676043e-165	NA	10
ENSG00000106263.13	EIF3B	-3.55075521538	-0.573646467822	0.000384127502978	0.00338672632941	0.056322948022	0.000116520185463	NA	9	69	69	NA	NA	NA	NA	NA	NA	NA	NA	NA	NA	-0.0950766995074	-0.0870141905562	0.924253905322	9.02938388931e-05	0.0159259414814	0.00253440782799	NA	3	11	11	-1.55060222927	-0.475461480921	0.12099703759	0.00120523747034	0.028316515894	4.62399557657e-05	NA	3	7	7	-1.72241493627	-0.642005826614	0.0849943799013	0.000745379695453	0.0310107272838	1.4689941822e-09	NA	4
ENSG00000169442.4	CD52	3.53499308974	0.126997657559	0.000407785822424	0.05176523245	0.536273480477	6.63647500568e-46	NA	12	33	33	3.47695304414	0.128307854615	0.000507146626759	0.0521320765874	0.657902464578	4.98879605978e-98	NA	15	57	57	3.47843294373	0.0767584810564	0.000504354608004	0.134150127002	0.669521889117	1.53862604177e-169	NA	29	68	68	3.23050377938	0.132150544088	0.00123572270682	0.041490929735	0.682057344116	4.16531083409e-174	NA	17	56	56	3.58200571166	0.107633780858	0.000340966336202	0.0770021757511	0.667339749236	0	NA	15
ENSG00000177191.2	B3GNT8	-3.52862904332	-0.778955730462	0.000417718230846	0.00119604887853	0.0787553871337	1.61047424486e-05	NA	5	25	25	-2.66812431246	-0.17193504254	0.00762760301026	0.0201361947657	0.161780859454	1.88749242128e-15	NA	7	17	17	-2.91876141746	-0.188715131088	0.00351425075958	0.0167650902304	0.154676090918	4.13222286525e-23	NA	11	30	30	-2.605105639	-0.341181570062	0.00918459370336	0.00493334478637	0.139566956649	4.10294746814e-21	NA	11	42	42	-3.08439587235	-0.595017026039	0.00203965994973	0.0019327051526	0.162684205276	3.25287282197e-48	NA	4
ENSG00000185482.3	STAC3	-3.49884199987	-0.2314013194	0.000467283392326	0.0114254213019	0.054270032277	0.000329393429604	NA	5	32	32	NA	NA	NA	NA	NA	NA	NA	NA	NA	NA	NA	NA	NA	NA	NA	NA	NA	NA	NA	NA	-1.61023938656	-0.64133249804	0.107345605999	0.000424411740179	0.0190969446839	0.000870092366777	NA	1	5	5	NA	NA	NA	NA	NA	NA	NA	NA
ENSG00000081014.6	AP4E1	3.42078637087	4.12397482407	0.000624403589635	4.50364410125e-05	0.0299819803839	0.00867026441867	NA	5	12	12	2.61556995202	0.168022637739	0.00890786725775	0.016925829263	0.119702154748	3.10365269974e-11	NA	10	40	40	2.08539531345	0.204920398252	0.0370334319058	0.00774931296704	0.118814712789	1.28466491652e-17	NA	13	46	46	2.758008318	0.164186489404	0.00581547180895	0.0180035918605	0.136757288499	9.43270300135e-21	NA	11	29	29	2.2921964998	0.119681726203	0.0218943068451	0.0250217447455	0.143218620258	7.78617467498e-42	NA	16
ENSG00000104626.10	ERI1	3.39363989939	0.262307406433	0.000689703198704	0.0118978730333	0.205849436165	3.77495686693e-13	NA	7	28	28	3.32477737293	0.108714711618	0.000884891635835	0.0621706356934	0.269599380416	1.36339043125e-26	NA	14	25	25	3.14884378265	0.166282529158	0.00163917794536	0.0261823014183	0.180391757206	3.26690840051e-27	NA	9	26	26	3.32097739358	0.110006253544	0.000897028027907	0.0610961836406	0.238182036197	8.69097709718e-38	NA	14	28	28	3.38203695756	0.0973674700006	0.000719504640129	0.0876526027691	0.256312679441	5.38571407081e-80	NA	19
ENSG00000166189.6	HPS6	3.36918781166	0.318912692971	0.000753900399695	0.0119256468404	0.14650474623	1.88224665843e-09	NA	10	43	43	2.69423755292	0.319181496282	0.00705498626453	0.00480786731011	0.0859176532769	2.72667596233e-08	NA	8	20	20	2.64849317301	0.31954013683	0.00808514822259	0.00476090351234	0.0623942131779	1.04963521421e-09	NA	6	47	47	2.95066044103	0.211046724775	0.00317095308603	0.0128988099675	0.111706521041	5.68436313854e-17	NA	5	38	38	3.59265353073	0.77755076461	0.000327327679329	0.001538662911	0.112925206802	1.12171050364e-32	NA	5
ENSG00000012779.6	ALOX5	3.35879200836	0.358365707968	0.000782839641436	0.00737793469426	0.199236443386	6.60670461817e-13	NA	6	45	45	2.60798517223	0.27840749131	0.00910768995172	0.00671436639271	0.224399253092	2.56535552749e-21	NA	13	82	82	4.14312710637	1.02405680529	3.42601933655e-05	0.00118632690183	0.177949657374	7.38467236006e-27	NA	11	62	62	3.39717467231	0.813263434433	0.00068085491819	0.00133508554819	0.211901390832	8.38629877056e-33	NA	5	45	45	1.42096952357	0.131160681099	0.155325619593	0.00968317258969	0.214388712238	8.33526292699e-65	NA	25
ENSG00000204387.8	C6orf48	3.28881315007	0.510200808976	0.00100610792157	0.00338475882821	0.121877328584	2.32734655885e-08	NA	15	61	61	-0.210863623861	-0.00753927365061	0.832993689844	0.0245842681798	0.0979591940378	1.92093995348e-09	NA	28	101	101	0.479407361124	0.068370311822	0.631648857748	0.00196802238988	0.0380208062193	2.65690164573e-06	NA	10	30	30	0.194469187941	0.00853201057586	0.845808519617	0.0427718833654	0.125090332163	9.18531023802e-19	NA	34	97	97	-0.202784240728	-0.00533707317493	0.839303676104	0.0372597450374	0.0931762476139	6.31772668438e-27	NA	29
ENSG00000231925.7	TAPBP	-3.28015943473	-0.230943360412	0.0010374843873	0.0111036276666	0.126550854853	2.82775655891e-08	NA	20	88	88	-1.60206710393	-0.0714077952506	0.109140771431	0.0190877556902	0.134226224748	1.40942909464e-12	NA	20	58	58	-1.03130917223	-0.0770134905127	0.302395858434	0.0129073481046	0.115977539869	2.51972733463e-17	NA	10	36	36	-2.5377973502	-0.113863586687	0.0111552558213	0.0150722995283	0.204364037232	1.45559226886e-31	NA	27	73	73	-1.26738427844	-0.0365171952808	0.205017918506	0.0346476229167	0.163504661983	6.46218203589e-48	NA	31
ENSG00000022277.8	RTFDC1	-3.24421823578	-0.285669337135	0.00117773473747	0.0118450353039	0.0555102655999	0.000243547043591	NA	10	34	34	-3.32752624665	-0.160019635726	0.000876207347672	0.0285737825977	0.134917498609	7.90116568846e-13	NA	15	44	44	-3.24248661234	-0.239279691716	0.00118491515127	0.0134574314646	0.15796715053	1.03216559639e-23	NA	13	37	37	-3.78681027846	-0.214639107397	0.000152593519213	0.020175492792	0.131882327492	6.94097780627e-20	NA	12	53	53	-3.27277691522	-0.186447775709	0.00106496495593	0.0198273252984	0.1524602623	1.93405016451e-44	NA	8
ENSG00000235863.2	B3GALT4	-3.20702937154	-0.101580900587	0.00134113302173	0.0339302167884	0.125050145689	2.55620646111e-08	NA	2	3	3	-3.54890865899	-0.0995203194383	0.000386831239401	0.0848981093657	0.175638817428	2.19291221522e-16	NA	11	34	34	-3.0631321805	-0.0876378223715	0.00219033287626	0.106004282386	0.226543187163	3.68411372855e-35	NA	9	18	18	-3.21550802596	-0.0816527059074	0.00130213853575	0.0868322902338	0.165423893333	5.10024372197e-25	NA	2	5	5	-3.36645630271	-0.0719991837025	0.000761406444162	0.146047915276	0.185347549266	3.49282240113e-55	NA	27
ENSG00000214530.3	STARD10	-3.20543422804	-0.222753004954	0.00134858863672	0.0135264823059	0.194563074362	8.71815981252e-13	NA	8	20	20	-3.06560192163	-0.126030827663	0.00217232324495	0.0382031352231	0.23811482172	4.97151851215e-23	NA	10	46	46	-2.16328810371	-0.0641313131913	0.0305190274987	0.0743629009816	0.28900745222	1.91848933114e-46	NA	17	36	36	-2.17483498799	-0.0928645303648	0.0296424841548	0.0296171725922	0.277329748458	4.7920825202e-45	NA	29	98	98	-2.66584021405	-0.102657811502	0.00767961838991	0.0434931868196	0.283294138063	4.82475747521e-90	NA	20
ENSG00000164010.9	ERMAP	-3.19433293662	-0.13629880011	0.00140154378751	0.0249358633455	0.186510760021	3.15350086291e-12	NA	8	67	67	-0.802485127465	-0.0233272643354	0.422272388105	0.0969473724864	0.32862727385	2.53131854888e-33	NA	25	96	96	-1.29603026418	-0.0370217256972	0.194965058441	0.0896139720736	0.237635166523	9.52649135017e-37	NA	6	10	10	-1.18959428897	-0.0482646056513	0.234205891611	0.0399609598157	0.282871647338	4.28736981658e-46	NA	11	42	42	-1.18352671957	-0.0349698194703	0.236600463478	0.0794312765638	0.262776223223	3.35810112544e-82	NA	21
ENSG00000196511.9	TPK1	3.18475588557	0.671529155148	0.00144876163417	0.00201378677192	0.0460146043975	0.00118304581444	NA	4	24	24	0.301532457363	0.0363658017402	0.763008503605	0.00499148947059	0.132307484946	2.08777139257e-12	NA	13	49	49	0.364740556656	0.0225062260992	0.715305081312	0.0223989646392	0.298933456937	2.98675075991e-48	NA	15	59	59	2.576146935	0.188233048489	0.00999081801852	0.0132529070462	0.0649091271009	4.48254961071e-10	NA	17	66	66	1.7997691635	0.0895481940161	0.0718970949558	0.0320142598573	0.110420782869	1.18218054256e-31	NA	58
ENSG00000092094.6	OSGEP	3.12754180338	0.273101252022	0.00176274750108	0.00792434450797	0.0181198295421	0.0443513836643	NA	9	39	39	2.40129989135	0.0949652482559	0.0163369416759	0.0439591790207	0.117452065566	3.17992686606e-11	NA	18	68	68	2.22071307945	0.101866950837	0.02637040099	0.0312879875625	0.240365935977	5.78683828932e-38	NA	10	37	37	2.37030278736	0.0793871580214	0.0177735230387	0.0637520310958	0.130461024258	1.2710114046e-19	NA	25	55	55	2.89175327012	0.0859095272445	0.00383098672389	0.080069714523	0.199651167298	5.18537156814e-60	NA	12
ENSG00000101247.13	NDUFAF5	-3.09552987725	-0.323133521228	0.00196461579099	0.0014100744437	0.104062912693	6.65388008213e-07	NA	2	15	15	-2.26424765911	-0.16113212	0.0235588868128	0.0113486760638	0.100717197206	9.28162225431e-10	NA	15	34	34	-2.04333043705	-0.0856882930803	0.0410197385218	0.0485820224984	0.311750832175	9.96910756848e-51	NA	16	34	34	-2.73980120603	-0.204550736951	0.00614763556024	0.00953585833172	0.0988895054138	6.59759012304e-15	NA	12	47	47	-2.69477155625	-0.0895865484521	0.0070436904371	0.0608749726028	0.237136296003	9.07750781172e-73	NA	36
ENSG00000142599.13	RERE	-3.09033632278	-0.385059981905	0.00199929964593	0.00330907709106	0.0245957020709	0.0184365964745	NA	1	17	17	-2.81259313672	-0.206446967021	0.00491437892229	0.0129871907322	0.136598703157	6.9203144851e-13	NA	4	18	18	-2.1308862279	-0.0949762076989	0.0330985162467	0.0369982492227	0.131660987769	1.62453489034e-19	NA	18	39	39	-3.08252383843	-0.180032587125	0.00205253290118	0.0190760750298	0.106101371323	1.87950887469e-16	NA	13	55	55	-2.53269674453	-0.0882095482513	0.0113188829614	0.0584430773995	0.0986969828545	2.4472153091e-28	NA	36
ENSG00000197061.3	HIST1H4C	-3.0902322073	-0.248693194576	0.0020000006658	0.00938801190063	0.0266991350947	0.0146975897476	NA	11	55	55	NA	NA	NA	NA	NA	NA	NA	NA	NA	NA	-1.08668526207	-0.189164546672	0.277175929508	0.00287694815761	0.017731357902	0.0013827973994	NA	17	38	38	-1.72029687686	-0.163817203959	0.085378490877	0.0054297173959	0.0463699562734	1.68629881396e-07	NA	15	53	53	-1.37325376012	-0.122098935647	0.169673472091	0.00919594899891	0.0380548530065	1.91031179053e-11	NA	20
ENSG00000129255.10	MPDU1	3.08133844807	0.376311264454	0.00206072267906	0.0042183560974	0.0175624126588	0.0450387125282	NA	5	16	16	NA	NA	NA	NA	NA	NA	NA	NA	NA	NA	NA	NA	NA	NA	NA	NA	NA	NA	NA	NA	0.782720122822	0.081431959204	0.433791482801	0.00644722321032	0.0106169331688	0.0128683128579	NA	13	38	38	3.45963690754	0.340572588014	0.000540904224574	0.00683227353441	0.0281544894267	9.06249549469e-09	NA	8
ENSG00000124357.7	NAGK	3.05772212347	0.0797463890056	0.002230262823	0.0976056147449	0.501274383004	2.03018748064e-39	NA	8	26	26	2.33090953477	0.058287788224	0.0197581304115	0.111573145206	0.580219243367	3.03697193137e-76	NA	14	55	55	2.80123147992	0.0728079587272	0.00509079879927	0.101661238964	0.537637917717	7.72153036144e-111	NA	19	64	64	2.92949009828	0.0600704892176	0.0033951863004	0.158565640012	0.613408823283	8.67226206528e-141	NA	11	38	38	2.8412970074	0.054002387186	0.00449304457847	0.192513257564	0.575151609409	2.51867373935e-249	NA	24
ENSG00000142684.7	ZNF593	-3.04588430299	-0.134937630361	0.00231997087872	0.0288782448308	0.190846942911	7.2324055413e-13	NA	8	53	53	-2.81116881902	-0.0857445135007	0.00493618786468	0.064906086113	0.308638843512	6.77437312065e-31	NA	13	36	36	-2.58336730309	-0.0589742661156	0.00978410969223	0.129146087916	0.437473141504	2.35046093927e-80	NA	23	54	54	-3.10268255679	-0.108563560797	0.0019177522665	0.0502266606434	0.288956488203	4.57689985374e-47	NA	11	47	47	-3.16658451676	-0.0813576732981	0.00154240518043	0.0976155747687	0.385300452045	2.69513460871e-134	NA	18
ENSG00000117009.7	KMO	3.01025511309	0.406405293772	0.00261028343437	0.00693952981199	0.180281777073	9.79530380562e-13	NA	7	19	19	1.58538621006	0.0758655430676	0.112878612376	0.0462538000551	0.326029824936	7.91022324323e-33	NA	17	64	64	1.93431142429	0.0550991389673	0.0530748494486	0.1116617642	0.203567622357	5.80489774946e-31	NA	29	79	79	2.38167784039	0.103992545333	0.0172339670214	0.0540638722425	0.347420604647	1.60677592961e-60	NA	13	60	60	2.39310731125	0.0748440845433	0.0167063540355	0.10174713864	0.330913886794	6.77423916807e-110	NA	33
ENSG00000139410.10	SDSL	-2.95879581175	-0.249736522535	0.00308843665774	0.00959546980776	0.0631676634892	8.96850618302e-05	NA	12	52	52	NA	NA	NA	NA	NA	NA	NA	NA	NA	NA	1.28396558762	0.655232914195	0.199153996441	0.000481275699026	0.0365955379417	4.15051754318e-06	NA	1	6	6	-0.877081937858	-0.0373232249477	0.380442134506	0.00960366052504	0.0837220148045	1.08100808645e-12	NA	4	25	25	-0.816395362479	-0.0271267856061	0.414274048159	0.0142813174352	0.0753006254198	1.00862335669e-21	NA	20
ENSG00000142669.9	SH3BGRL3	-2.95428269846	-0.211883898283	0.00313396775445	0.0122337153962	0.251445871846	3.91895832195e-17	NA	10	26	26	-3.0598207905	-0.124567350231	0.00221469468416	0.0509930176814	0.309031908207	1.31446585697e-31	NA	13	50	50	-3.47166059107	-0.109878257268	0.000517249852694	0.0633580627516	0.291190452218	2.89681509651e-49	NA	22	47	47	-2.94414166056	-0.100318199973	0.00323851729398	0.0703183899647	0.329158909875	1.07673377276e-55	NA	13	37	37	-3.07172739852	-0.0913893280453	0.00212823988878	0.0825833936306	0.35648512684	1.19581765188e-121	NA	22
ENSG00000003393.10	ALS2	-2.95386532351	-0.300688172211	0.0031382092547	0.00972001166037	0.154113016462	8.24377297695e-10	NA	5	34	34	-1.83988789658	-0.116742520343	0.0657846973255	0.0154370271905	0.159185440053	1.88601685617e-15	NA	9	33	33	-1.76198696091	-0.174820733107	0.0780715005472	0.00628671328121	0.138757213935	8.17222557216e-21	NA	5	10	10	-2.75830635333	-0.153252311417	0.00581017181988	0.027841821541	0.307634433079	1.0242730167e-50	NA	7	32	32	-0.695053533655	-0.0313774265774	0.487021753197	0.0419624347628	0.247605155287	2.46866936768e-77	NA	32
ENSG00000181315.6	ZNF322	-2.953315869	-0.276655582577	0.00314380096963	0.00887781197835	0.0333728210852	0.00566219115461	NA	10	30	30	NA	NA	NA	NA	NA	NA	NA	NA	NA	NA	0.721275820974	0.176920344813	0.47073983026	0.00287755381928	0.0179928149188	0.00135483085913	NA	10	30	30	-2.92547184967	-0.275142967743	0.00343934291474	0.00885536370858	0.0385790058508	1.79112796125e-06	NA	5	24	24	-1.22731207163	-0.159103365883	0.219705320161	0.00367224920139	0.0499425926139	1.13035722637e-14	NA	13
ENSG00000124702.13	KLHDC3	2.94945001602	7.04955578388	0.00318340062605	2.13320708628e-05	0.0244647135537	0.0190370928983	NA	1	17	17	NA	NA	NA	NA	NA	NA	NA	NA	NA	NA	NA	NA	NA	NA	NA	NA	NA	NA	NA	NA	NA	NA	NA	NA	NA	NA	NA	NA	NA	NA	NA	NA	NA	NA	NA	NA	NA	NA
ENSG00000174173.6	TRMT10C	2.94449154828	0.161546267579	0.0032348578147	0.0117360894498	0.0252365043159	0.0114999143006	NA	9	26	26	NA	NA	NA	NA	NA	NA	NA	NA	NA	NA	NA	NA	NA	NA	NA	NA	NA	NA	NA	NA	2.49239604146	0.338582670889	0.0126884468422	0.00375195281214	0.0137255036349	0.00476908340055	NA	8	23	23	3.07225526456	1.026778034	0.00212447963704	0.000636401499338	0.0108041190286	0.000390790096028	NA	3
ENSG00000138111.10	TMEM180	-2.93488438166	-0.236495850933	0.00333671992011	0.00887437856811	0.259412540402	5.39550306426e-17	NA	5	54	54	-0.939373944744	-0.0947043886572	0.34753878557	0.00865618166395	0.143438913405	5.22919842323e-14	NA	11	75	75	0.498847484587	0.0604465924493	0.617886832571	0.0107370527136	0.049210603904	7.52766741084e-08	NA	12	49	49	-0.685462176974	-0.0495624024047	0.493052320186	0.0220549886975	0.147508243444	2.0168976701e-22	NA	13	79	79	-1.08611603463	-0.0744326854709	0.277427659116	0.0208303491666	0.138311051186	3.23888993908e-40	NA	12
ENSG00000105341.14	ATP5SL	-2.92748059424	-0.429282215396	0.00341720385201	0.00372233161576	0.316566532185	3.66223507613e-21	NA	3	22	22	-3.21718474178	-0.471430538806	0.00129455211428	0.00349160864235	0.0848500370228	2.22375690732e-08	NA	5	20	20	-3.00257127794	-0.311656818538	0.00267709273763	0.00702185388584	0.0357019039851	5.0795444403e-06	NA	3	4	4	-2.90289042804	-0.780398635308	0.00369735973262	0.00100406198734	0.182353976874	7.28910182584e-28	NA	5	33	33	-0.660626982117	-0.0437403107301	0.508851560872	0.0318734862023	0.0694756353272	4.12979696139e-20	NA	40
ENSG00000198740.4	ZNF652	2.9235375298	0.299677127545	0.00346078503108	0.00796257863559	0.0779588903917	1.97043022449e-05	NA	10	44	44	5.27524261516	0.710794727417	1.32580569325e-07	0.00441555849025	0.130366228404	2.35340444711e-12	NA	5	17	17	0.68876168817	0.0418596363167	0.490973248812	0.013764033087	0.134896598344	3.02304709211e-20	NA	10	52	52	3.58512708552	0.370898828252	0.000336914103917	0.00831905819353	0.143809303008	1.37866068007e-21	NA	6	19	19	1.83487140966	0.13553937456	0.0665247447677	0.0152759418575	0.140045556546	1.34635144113e-40	NA	11
ENSG00000072364.8	AFF4	-2.91409611702	-589.208948517	0.00356720057526	1.86620205572e-09	0.0427829061183	0.00171973897506	NA	1	24	24	NA	NA	NA	NA	NA	NA	NA	NA	NA	NA	NA	NA	NA	NA	NA	NA	NA	NA	NA	NA	0.660610372693	0.425561355522	0.508862215244	0.000301841100368	0.0118367008231	0.00898770294566	NA	4	16	16	NA	NA	NA	NA	NA	NA	NA	NA
ENSG00000166401.9	SERPINB8	-2.91294460753	-0.286831014485	0.00358038106353	0.00728093438549	0.30636288691	3.73446462364e-22	NA	20	111	111	-0.422744749131	-0.0260159478452	0.672481502701	0.0173495059872	0.230127066988	7.5543477282e-23	NA	14	47	47	-0.386455091738	-0.0257400075317	0.699159655705	0.0243732248395	0.167187431186	1.61707641171e-25	NA	33	68	68	0.233075338716	0.0106113818144	0.815702904436	0.0324728934656	0.313252242866	3.24779855074e-52	NA	20	56	56	0.323714772426	0.00245130726706	0.746153985809	0.0331237491119	0.191270140832	6.12097205876e-57	NA	41
ENSG00000074201.4	CLNS1A	-2.89484653559	-0.502519472544	0.00379343940322	0.00330499905811	0.0989399507238	5.46454315706e-07	NA	7	33	33	-2.09071546156	-0.18843946184	0.0365535781502	0.0148466456509	0.0712498853292	4.74224818682e-07	NA	10	43	43	-2.53491067886	-0.54918959092	0.0112476001246	0.00143536903745	0.0211451075392	0.000501412640402	NA	1	6	6	-3.28704799589	-0.748660660763	0.00101243576516	0.00203650690142	0.0885489203461	1.30671425133e-13	NA	4	13	13	-2.28845171325	-0.500599095368	0.0221112290462	0.00168273896382	0.0547100511802	4.90289508254e-16	NA	9
ENSG00000183155.4	RABIF	2.88584607231	0.282151772452	0.00390363025982	0.00585082379967	0.286623557321	5.55701193479e-19	NA	6	41	41	-0.0853802262908	-0.111072783035	0.931959112887	0.000178450547399	0.0842143321272	2.81029196807e-08	NA	6	21	21	NA	NA	NA	NA	NA	NA	NA	NA	NA	NA	0.995680413508	0.194761113162	0.319405449685	0.00810245913027	0.232819216433	5.89678260208e-37	NA	19	49	49	0.454361624631	0.0273826308265	0.649568568317	0.0402519731156	0.0936498709326	7.11819923086e-27	NA	60
ENSG00000101337.11	TM9SF4	-2.88132386433	-0.739575247282	0.00396008500746	0.000980368547937	0.0760474147915	1.24873235968e-05	NA	8	36	36	NA	NA	NA	NA	NA	NA	NA	NA	NA	NA	NA	NA	NA	NA	NA	NA	NA	NA	NA	NA	-1.68975310396	-0.322650377893	0.091075199066	0.00208144456503	0.0801856314963	1.71762244169e-12	NA	12	51	51	-0.270866553379	-0.0465896355559	0.786493670213	0.00453872026	0.0231794077303	1.8383001587e-07	NA	16
ENSG00000138050.10	THUMPD2	-2.88049461885	-1.5625488745	0.00397051730007	0.000107612437371	0.0414063827426	0.0020841886723	NA	2	7	7	-2.22382898107	-1.44644635546	0.0261599527343	0.000207145132667	0.0693878788103	6.34147006844e-07	NA	2	16	16	1.60177020548	0.444966709829	0.109206433876	0.00164196297477	0.0578860062242	4.79496845815e-09	NA	4	14	14	0.153400128378	0.0130368233973	0.878082743654	0.00317213416156	0.076468066604	8.81200450701e-12	NA	8	26	26	0.226212156189	0.0429070476505	0.821036416379	0.0142173856659	0.0720832628182	9.95446507615e-21	NA	26
ENSG00000196812.4	ZSCAN16	2.87923263938	0.429327645001	0.00398644147909	0.00214538552727	0.0311401017284	0.00780633908744	NA	6	26	26	NA	NA	NA	NA	NA	NA	NA	NA	NA	NA	NA	NA	NA	NA	NA	NA	NA	NA	NA	NA	3.90294197616	1.1774341382	9.50304905017e-05	0.000819496708408	0.0301872632942	2.66360675957e-05	NA	6	22	22	1.17373311823	0.147968465601	0.24050194051	0.00290982920342	0.0168288292996	9.51670197644e-06	NA	15
ENSG00000133422.7	MORC2	2.86880913772	0.576101658729	0.00412020343743	0.000975015347169	0.0234029325976	0.0219716211153	NA	7	53	53	-0.587031325447	-0.0697163476152	0.557182668392	0.0058589378936	0.0451810716518	6.96913660264e-05	NA	10	30	30	0.347855606306	0.0405861730863	0.727948626563	0.00560321702809	0.0334496942863	1.04898554804e-05	NA	8	21	21	0.222454310568	0.031338991722	0.823960237046	0.00386777543389	0.0162750265947	0.00213270644688	NA	9	31	31	0.769612360279	0.096945022624	0.441529870816	0.00677587256756	0.0445045156082	3.59678137908e-13	NA	8
ENSG00000075240.12	GRAMD4	2.86307423094	0.177419632212	0.00419552258891	0.0169059722032	0.0303987347743	0.00799352502238	NA	7	32	32	1.6512719788	0.0735294589887	0.0986830513203	0.0446661721332	0.391320558599	3.94516612913e-42	NA	9	39	39	1.36647224722	0.078145508471	0.171790785917	0.0229749279216	0.334022235901	5.01063538716e-56	NA	8	30	30	2.04200004612	0.0719369935437	0.0411515267553	0.0638522342775	0.331833835422	1.96558460188e-56	NA	11	34	34	1.51388046675	0.0667340585948	0.13005615913	0.040036424536	0.328397975911	8.73829967154e-110	NA	12
ENSG00000085377.9	PREP	2.80436747538	1.02414397487	0.00504154084148	0.00218007115971	0.0287573310558	0.010621649262	NA	7	31	31	NA	NA	NA	NA	NA	NA	NA	NA	NA	NA	NA	NA	NA	NA	NA	NA	NA	NA	NA	NA	3.38200623634	0.50397971443	0.000719585109972	0.00704771538639	0.0341586696283	7.58928465563e-06	NA	6	17	17	3.4010843161	0.382447582235	0.000671191221472	0.0135218583195	0.0515111587107	3.65680515893e-15	NA	8
ENSG00000172765.12	TMCC1	2.79994532223	0.451310010011	0.00511112632556	0.00630474070075	0.0470827375892	0.00100788096859	NA	4	19	19	1.96625743303	0.537763901564	0.0492688811889	0.000541506547293	0.110406274579	6.45494751604e-11	NA	4	21	21	2.75568228378	0.229572746207	0.00585698586933	0.0101612651186	0.140774126173	6.60889170716e-21	NA	8	29	29	2.31039952204	0.304525037378	0.0208660455356	0.00505428424066	0.117029562879	7.36046942045e-18	NA	7	31	31	2.48522681832	0.273510381846	0.012946891397	0.0058372951953	0.132500240569	1.10020521813e-38	NA	5
ENSG00000138107.7	ACTR1A	2.77265387084	0.434272747645	0.00556012260675	0.00212333946535	0.063852962331	9.56143487439e-05	NA	10	35	35	3.19118531795	0.483282424698	0.00141690366095	0.00331761615042	0.120133987332	2.85026167526e-11	NA	9	37	37	1.39905000451	0.0769707856377	0.161797988522	0.0219492241502	0.115497766604	2.00623197704e-17	NA	16	49	49	2.56291907145	0.282309440061	0.0103796239484	0.00645848489226	0.117144211345	1.32443483967e-17	NA	9	34	34	2.65260680007	0.319651747671	0.00798728550105	0.00493208852172	0.102398846029	1.70732766788e-29	NA	13
ENSG00000108344.10	PSMD3	-2.76430606842	-1.46600243353	0.0057044004527	0.000325033451064	0.0788519573627	1.76889212562e-05	NA	1	9	9	-0.967701920137	-0.119509834914	0.333193258893	0.00462174222941	0.0483217298608	3.64271163435e-05	NA	2	7	7	-0.0743471989785	-0.00680759960078	0.940734121568	0.01060310884	0.0514817526968	3.92367330331e-08	NA	3	5	5	-3.91171927391	-0.518399778866	9.16413986182e-05	0.00423440736777	0.0608777449234	1.68233253081e-09	NA	7	17	17	-4.30938722882	-0.338037764377	1.63707509469e-05	0.0120525490931	0.0462692346208	1.15969755017e-13	NA	12
ENSG00000107902.9	LHPP	-2.76315044947	-0.223637190957	0.00572463726715	0.0103986378634	0.209394278495	2.07003787901e-13	NA	4	18	18	-1.19241088134	-0.0480592141047	0.23310017573	0.0384959971017	0.263387484499	8.67408562407e-26	NA	27	74	74	-0.744872419827	-0.0311732699597	0.456348849601	0.0414850901158	0.319494413033	9.51487729305e-53	NA	41	107	107	-2.24856564863	-0.068932068794	0.024540143988	0.0632924727478	0.27991913984	2.28370454972e-45	NA	30	72	72	-1.9982134907	-0.0585433492742	0.0456935195688	0.0785348367147	0.32344117046	3.89680693282e-106	NA	35
ENSG00000144401.10	METTL21A	-2.74844923254	-0.0734239557792	0.00598779068545	0.0890558628442	0.707463447579	5.23197037051e-74	NA	23	63	63	-2.67667988027	-0.0677023136485	0.00743556401483	0.0745528651346	0.675834730637	2.72557802354e-102	NA	19	47	47	-2.70773486763	-0.0968006429927	0.00677441178516	0.0651721830539	0.725372624933	6.62433775459e-199	NA	17	61	61	-2.73065335453	-0.0697554739227	0.0063208917616	0.083115142548	0.693906590475	7.01290517454e-182	NA	21	55	55	-2.78466190925	-0.0657010387033	0.00535835617217	0.126747654719	0.716960702453	0	NA	36
ENSG00000157014.6	TATDN2	2.73365535054	0.622818552791	0.0062635568304	0.00159185566902	0.0969336321548	1.67912568943e-06	NA	4	14	14	2.43638261855	0.222907519377	0.0148349833894	0.00916081654191	0.160018018172	3.93845688052e-15	NA	3	10	10	2.23366053025	0.208635637395	0.0255054178847	0.00814991050978	0.154600010871	4.67763595881e-23	NA	4	18	18	2.68001278339	0.283328287482	0.00736193486696	0.00751891112263	0.121620028346	1.63791653024e-18	NA	4	27	27	2.42658469178	0.295610129921	0.0152416924133	0.00541278111776	0.143277236095	6.45035648774e-42	NA	6
ENSG00000114626.13	ABTB1	2.730649692	0.488679522357	0.00632096199957	0.00101902692859	0.264541840586	3.52998117209e-17	NA	6	41	41	0.311820679837	0.0661352372338	0.755176806857	0.00152832018262	0.372966212804	2.78283154368e-40	NA	6	43	43	0.540648517074	0.0271443496884	0.588749870043	0.0198021151103	0.413733892228	2.20482063143e-74	NA	23	88	88	-0.0508645043412	-0.00287277288529	0.959433490311	0.00299654263047	0.350087398584	2.0893229788e-60	NA	9	37	37	0.112353929329	0.00155674285186	0.910542783029	0.00787933187896	0.405511893419	2.12973985333e-144	NA	14
ENSG00000066855.11	MTFR1	2.72988149424	0.167133540364	0.00633570960761	0.011316088314	0.0448780187227	0.00141489232772	NA	10	58	58	3.04506389113	0.280435558181	0.00232630885247	0.00779204782961	0.178959976595	2.14097904216e-17	NA	11	77	77	2.8403696939	0.1053097116	0.00450612783826	0.0550395461472	0.316570910473	8.83415393401e-52	NA	17	93	93	2.31216626835	0.169864767167	0.0207685223851	0.00869403927708	0.180447368121	1.53990695511e-27	NA	12	75	75	3.08445300452	0.126419286373	0.00203926825048	0.0377157870114	0.255200391668	1.2646644349e-79	NA	15
ENSG00000172273.8	HINFP	-2.6667592238	-0.573403425339	0.007658651836	0.00145908807078	0.047503311639	0.000953286353518	NA	6	23	23	-1.9782404079	-0.0956079873225	0.0479015922315	0.0307201299824	0.108658865651	1.74868936937e-10	NA	13	59	59	-2.60646520229	-0.93918172053	0.00914821188782	0.000572788393138	0.0833646764093	1.57750711483e-12	NA	3	14	14	-1.41129138002	-0.0763757599313	0.15815871513	0.0173945737723	0.0938824084567	3.02067260619e-14	NA	12	59	59	-1.71849398657	-0.0916906615972	0.0857065503666	0.0228363318227	0.0972486556074	4.39488906418e-28	NA	16
ENSG00000067057.11	PFKP	2.6591208936	0.409746486797	0.00783448451832	0.00268936673057	0.0402017481659	0.00227853112717	NA	8	33	33	1.15439587919	0.21061792507	0.248337903844	0.00187710955723	0.098514591125	1.36848192202e-09	NA	3	14	14	-0.16923024364	-0.00451282871191	0.865615541875	0.0760237979162	0.223343274471	2.14704481343e-34	NA	20	52	52	0.540115603778	0.0952174688644	0.589117310393	0.00442084191358	0.146707480261	4.34932174221e-22	NA	12	44	44	0.227563660171	0.0105687822403	0.819985473704	0.0512502038643	0.182310287725	3.28898353781e-54	NA	20
ENSG00000204439.3	C6orf47	-2.6542550544	-0.341050912656	0.00794837230163	0.00327910970127	0.117465653855	4.74125276857e-08	NA	5	23	23	1.29608698324	0.137719732714	0.194945519	0.0100927421495	0.117669647774	5.14592862887e-11	NA	9	36	36	NA	NA	NA	NA	NA	NA	NA	NA	NA	NA	0.94636283906	0.107101494413	0.343963552451	0.00824137086264	0.152255257913	1.2011297687e-23	NA	10	34	34	-0.199151872424	-0.010327249212	0.842143945487	0.0288278294876	0.0281655629203	8.38959350875e-09	NA	42
ENSG00000162994.11	CLHC1	-2.65305018425	-0.376649194014	0.00797680102379	0.0023275004343	0.371222112736	4.56283358596e-27	NA	1	11	11	-2.24695501562	-0.304856832172	0.0246429021602	0.00369260189366	0.631890606378	4.6627522108e-95	NA	16	52	52	-1.13120810737	-0.15526542108	0.257967510387	0.00370753206611	0.659649490709	1.2753193806e-160	NA	10	32	32	-2.10068799542	-0.58770640419	0.0356683638041	0.000762907982279	0.616793740035	4.25087427059e-143	NA	4	21	21	-2.14950992396	-0.560447247149	0.0315940002657	0.00110642229778	0.633030870956	1.92997085455e-299	NA	13
ENSG00000180902.12	D2HGDH	-2.64609546278	-0.358571238092	0.00814268336735	0.0014097880051	0.156288144304	2.20801544191e-10	NA	3	39	39	-0.743454361201	-0.0879265927073	0.457206642835	0.0036683040284	0.15910207366	3.87023464087e-15	NA	3	33	33	0.6855447733	0.322419372529	0.493000217508	0.000305519050683	0.151744371563	8.20607736797e-23	NA	3	14	14	-2.53532416047	-0.520940764182	0.0112343313758	0.0018001645055	0.171793112888	4.79509298529e-26	NA	8	55	55	-1.057986313	-0.142143836782	0.290061682406	0.00484228485133	0.177449990799	7.35595946116e-53	NA	12
ENSG00000137500.5	CCDC90B	-2.64427238063	-1.19452022758	0.00818667477438	0.000401362258112	0.147109191111	3.96168722219e-10	NA	2	34	34	NA	NA	NA	NA	NA	NA	NA	NA	NA	NA	-0.522656936116	-0.0578720694856	0.601213011255	0.00558742954312	0.0402838686932	1.17304767513e-06	NA	12	28	28	-0.51181523485	-0.0460206139234	0.608780326922	0.0104995447169	0.10394005942	9.53910064084e-16	NA	12	86	86	-0.689766077281	-0.0606677931666	0.490341304636	0.0134006896067	0.069154047933	4.62963127868e-20	NA	12
ENSG00000180011.6	ZADH2	2.63979824059	0.128694498042	0.00829553968773	0.0293386968292	0.159278613844	2.08018042518e-10	NA	13	35	35	1.58673360459	0.0680333783022	0.112572991987	0.0758265887983	0.154625318918	8.56031016185e-15	NA	34	69	69	2.46589812711	0.0713165195286	0.0136670198194	0.10690702947	0.25495661712	1.88230326815e-40	NA	39	98	98	1.68946963364	0.0750111617551	0.0911294664191	0.05364001814	0.175591665563	1.19197494451e-26	NA	9	24	24	1.84940956532	0.0692505349851	0.0643986952827	0.0797828719671	0.223362366835	8.15441029846e-69	NA	11
ENSG00000117505.7	DR1	2.63913591226	0.124785231696	0.00831176507177	0.0235996455054	0.222283853309	2.80601472077e-14	NA	7	26	26	2.668939201	0.0850732121294	0.00760912226696	0.0953667736753	0.301759618392	6.4135363793e-30	NA	15	25	25	2.99587476323	0.0675197294431	0.00273658800092	0.140622818718	0.322361012357	1.36873838661e-53	NA	21	62	62	2.31657788	0.0687195400483	0.0205267374856	0.102910935681	0.295002815526	3.39128656316e-49	NA	25	54	54	2.54523585071	0.0705664312315	0.0109203951425	0.124564669605	0.316521524082	2.49343701634e-103	NA	24
ENSG00000002549.8	LAP3	2.63200649978	0.277906607365	0.00848822389605	0.0136463598118	0.254019091423	1.72960095359e-16	NA	9	48	48	2.44316659437	0.134324814263	0.0145590148996	0.026077593968	0.431932394115	1.09224575721e-47	NA	12	39	39	2.12538208893	0.0979106669903	0.0335547435841	0.0335868133628	0.475664768158	7.65799693839e-91	NA	6	25	25	1.82345886717	0.134675247308	0.0682339214713	0.0141702447461	0.380146692143	2.82094924074e-66	NA	15	56	56	2.27962452186	0.180048369876	0.0226299673086	0.0143164167392	0.424977113743	8.81230206513e-155	NA	11
ENSG00000162819.7	BROX	2.62670130953	0.711294295746	0.0086216977379	0.00100573252076	0.0670792761035	6.13658068165e-05	NA	3	30	30	NA	NA	NA	NA	NA	NA	NA	NA	NA	NA	-1.29329919475	-0.659082080552	0.195907599065	0.000272786900797	0.249326821814	3.16839655736e-39	NA	2	41	41	NA	NA	NA	NA	NA	NA	NA	NA	NA	NA	NA	NA	NA	NA	NA	NA	NA	NA
ENSG00000198682.8	PAPSS2	-2.62642908096	-753.270499248	0.00862859709566	1.43885297463e-09	0.0185821037838	0.0407690096572	NA	1	10	10	1.24263093838	0.0755712269528	0.214003863695	0.0172117122789	0.104188464856	3.5531996338e-10	NA	6	21	21	0.575158682145	0.078348279076	0.565183983583	0.00435441741811	0.169719840545	1.76805501336e-25	NA	18	51	51	1.20132992682	0.0606851985174	0.229623246041	0.0241801952294	0.0831902602922	1.18983115178e-12	NA	6	22	22	0.858534297933	0.0341871925882	0.390597500108	0.056179890268	0.15615672861	8.88383695886e-46	NA	20
ENSG00000184983.5	NDUFA6	2.62231717817	0.142423373495	0.00873341103802	0.00978757328102	0.0714318134367	1.15101875611e-05	NA	4	43	43	0.344781582245	0.0266690167627	0.730258580281	0.0541617751725	0.582729999642	8.65011799889e-78	NA	5	29	29	0.484798991529	0.0393716468153	0.62781893816	0.0149816312265	0.377907757529	1.0670988259e-66	NA	6	40	40	0.443468439163	0.0249413165384	0.657426942624	0.0666208823515	0.577935452668	1.78795293871e-125	NA	7	33	33	0.559006386646	0.0295063679275	0.576157361475	0.0633055606514	0.541799132234	1.29064241112e-226	NA	4
ENSG00000173706.8	HEG1	2.61870684294	0.46756127457	0.0088263763229	0.00156847504006	0.0286562324001	0.0103447175697	NA	20	50	50	2.39259686394	0.146377256866	0.0167296114867	0.0208977641838	0.0727994787596	3.46942338478e-07	NA	13	24	24	1.86013289834	0.18168570305	0.0628667257238	0.0066305730718	0.0227664092488	0.000284478833693	NA	25	47	47	2.27263309088	0.117660427203	0.0230482997881	0.0259251922659	0.0715681060653	4.9085893999e-11	NA	18	31	31	2.27441753963	0.0915904225846	0.0229408938637	0.0376373239082	0.0779991580008	2.02937417146e-22	NA	44
ENSG00000072756.12	TRNT1	-2.6034154892	-2.4984198983	0.00923000201837	6.18162071163e-05	0.173660118145	3.75130908327e-11	NA	1	19	19	-1.91821650533	-0.173881801414	0.0550835642225	0.0104399529311	0.34725854464	1.81804502758e-36	NA	17	94	94	-1.84986506131	-0.0962480218665	0.0643330006979	0.0279870010845	0.172199462844	3.38072603582e-26	NA	5	11	11	-2.12381142758	-0.586781483421	0.0336859150501	0.00110406394241	0.336349228049	1.37615719876e-56	NA	5	26	26	-1.80615891795	-0.105340585643	0.0708935199299	0.0245316517283	0.282155624806	3.58742490273e-90	NA	19
ENSG00000182093.9	WRB	-2.60030959549	-0.318745936324	0.00931396897968	0.00496626678764	0.0453289282305	0.000886741593471	NA	7	25	25	-2.3633415934	-0.110804469985	0.0181109673804	0.0305329684468	0.193418899023	1.75039414314e-18	NA	6	18	18	-1.67303927584	-0.130039966208	0.0943195644002	0.0108893568499	0.173543062086	3.29027612051e-26	NA	24	60	60	-2.44768277303	-0.109482536864	0.0143778181557	0.0351305651079	0.172757374474	1.41482384097e-26	NA	11	29	29	-2.46876236907	-0.121350794221	0.0135581219877	0.0297535674135	0.1445101607	5.29435137347e-42	NA	12
ENSG00000111912.14	NCOA7	-2.59040053285	-0.602333632658	0.0095864320803	0.00140905793944	0.0527023428548	0.000452458373342	NA	2	10	10	-1.87907563022	-0.425863863678	0.0602341671392	0.000995849096218	0.0163028064968	0.0171868948109	NA	5	16	16	-0.740760942623	-0.0285064893806	0.458838400672	0.0420908619172	0.161734337549	3.063192064e-24	NA	26	62	62	-2.80414519549	-0.214128897997	0.00504501801318	0.0164952078296	0.0472279624675	1.25397662175e-07	NA	9	22	22	-2.52646223921	-0.123552315508	0.0115217773731	0.0334371262543	0.121777499645	4.74451064866e-35	NA	15
ENSG00000181896.7	ZNF101	2.56677479251	0.353361755161	0.0102649256115	0.00325720507114	0.0835921696853	6.72972188434e-06	NA	4	41	41	2.10495080669	0.211524666113	0.0352955904277	0.00583984717831	0.0446038734837	7.34513784541e-05	NA	5	11	11	1.46250699423	0.312072795308	0.143602329125	0.00185707169241	0.101863851844	3.53433547743e-15	NA	5	20	20	1.24927686333	0.100425560956	0.211563827238	0.00618457829169	0.0827321967447	1.1606432534e-12	NA	6	39	39	1.80173456502	0.399054486911	0.0715871771219	0.00145875582778	0.101206910156	4.32546548375e-29	NA	3
ENSG00000100504.12	PYGL	2.56096693097	0.177826097333	0.0104381291281	0.0296903517814	0.09375781657	1.95984900116e-06	NA	3	4	4	2.55490531386	0.155887076742	0.0106216687235	0.0155573770951	0.107293223291	2.06680179066e-10	NA	3	16	16	2.64556723968	0.192865823988	0.00815540769426	0.0136812532771	0.194893394997	4.09846698412e-30	NA	21	56	56	2.570858084	0.107977895668	0.0101446889149	0.0554937891775	0.153579590629	3.72249088766e-23	NA	8	32	32	2.03723301149	0.0757675767883	0.0416266971986	0.0526519469901	0.178752612997	2.93106656408e-53	NA	30
ENSG00000203880.6	PCMTD2	2.55803476331	3.44320730739	0.0105265568562	5.79517119455e-05	0.0193256313139	0.0380033367595	NA	4	12	12	2.61203145981	21.0852060969	0.00900059712487	1.22393438604e-06	0.0781267470342	1.29228381894e-07	NA	1	6	6	1.61934012947	0.33546430964	0.105374100896	0.00171282396058	0.101932528259	3.86724424724e-15	NA	3	15	15	2.21961186973	0.317235193312	0.0264451258429	0.00481784978187	0.0530496233899	1.78989539612e-08	NA	6	16	16	2.0819139744	0.2046804811	0.0373503281077	0.00840491281066	0.0740823988451	1.57765957197e-21	NA	11
ENSG00000148450.8	MSRB2	2.52972290447	0.535294546354	0.0114152638953	0.00315326204358	0.148544668202	3.26682903365e-10	NA	8	55	55	NA	NA	NA	NA	NA	NA	NA	NA	NA	NA	0.571259694308	0.0575983025075	0.567823619047	0.00808035879165	0.0644155564914	7.01764136583e-10	NA	11	35	35	2.60103693431	0.316635518323	0.00929424469725	0.00521864572677	0.0121515622009	0.00771164499988	NA	9	40	40	0.784047643925	0.0928345220808	0.433012154719	0.0148029317009	0.0311559012815	1.19802035028e-09	NA	23
ENSG00000232956.4	SNHG15	2.5293792066	0.970633240491	0.0114264498324	0.00243827296404	0.111325216417	7.31845187008e-08	NA	5	22	22	1.05056306169	0.0793006833444	0.293459313623	0.0352062122851	0.129063923191	3.84467085522e-12	NA	15	37	37	1.35496327022	0.217420149687	0.175429259604	0.00285449909118	0.115954528746	2.51348332483e-17	NA	13	63	63	1.04249351103	0.1461681676	0.297182932379	0.0261724332207	0.158754018218	3.17551857729e-24	NA	21	63	63	1.00326498426	0.115449968734	0.315733026083	0.021869579174	0.157969307481	3.13106022898e-46	NA	20
ENSG00000163815.5	CLEC3B	-2.52350160984	-0.0972004325812	0.0116192528571	0.0389875234744	0.368003447341	8.33790175141e-26	NA	7	19	19	-2.50156268489	-0.0647551315473	0.0123646551236	0.10631772062	0.435293033377	3.48945971365e-48	NA	12	30	30	-2.39390351703	-0.0585445108353	0.0166701332783	0.114277733447	0.487085420798	1.01784286815e-93	NA	15	33	33	-2.430568271	-0.0732140552505	0.0150751656531	0.0719069501058	0.447043619518	4.79489806678e-84	NA	14	42	42	-2.48733952818	-0.065325583264	0.0128702502348	0.0987001202411	0.466485162686	1.41603043131e-177	NA	7
ENSG00000250565.2	ATP6V1E2	2.51838987297	0.107007371375	0.0117892744226	0.0347902616699	0.42252052693	1.44657103325e-31	NA	12	32	32	2.57157832114	0.141256186615	0.0101236113805	0.0272824983619	0.332795143731	1.79002010569e-34	NA	22	59	59	4.02315525612	0.126765641237	5.74236149334e-05	0.0673433740139	0.372089657957	5.44977078635e-64	NA	17	59	59	3.03773790733	0.111914023194	0.00238361168833	0.0562950646552	0.391770225988	1.37458334461e-69	NA	9	19	19	3.43204141365	0.126274985832	0.000599056071792	0.0530948078643	0.424180468891	1.71246484239e-153	NA	16
ENSG00000127337.2	YEATS4	2.51588237647	0.1905387148	0.0118734801578	0.0106238197721	0.643207587039	9.62758043731e-63	NA	6	50	50	2.47945305257	0.303051215531	0.0131584051093	0.00464795245386	0.652560897869	4.0353109975e-97	NA	13	64	64	2.97531136114	0.174310183135	0.00292691302865	0.0184020418174	0.457932104871	3.63632717466e-85	NA	27	98	98	2.43859259937	0.198174482684	0.0147445805347	0.0114167679721	0.678298086037	7.46539447497e-175	NA	16	67	67	1.68290468678	0.056157061476	0.0923935441636	0.0598070203054	0.608482203203	5.0719485764e-276	NA	41
ENSG00000115904.8	SOS1	-2.51095154766	-0.089490672895	0.0120406221977	0.138816502472	0.49684835642	8.02603062895e-40	NA	13	23	23	-2.33342965449	-0.162169095532	0.0196256063795	0.0276289622526	0.614463549244	5.51821981214e-86	NA	8	25	25	0.791588956284	0.254259458532	0.428600388417	0.000765819411884	0.198413174624	3.50974550067e-31	NA	4	38	38	-2.01816253898	-0.100520775374	0.043574336179	0.0852044448447	0.601031069307	6.52148705483e-136	NA	13	28	28	-1.94240016639	-0.113404988513	0.052088675183	0.0569907115342	0.601066542141	9.60019203238e-270	NA	21
ENSG00000177646.13	ACAD9	2.51054268069	0.34035571214	0.0120545748971	0.00342279601093	0.217774403181	1.27737027551e-15	NA	6	36	36	3.17742357991	0.195399027558	0.00148589843553	0.0189471182309	0.123710707543	9.2663295576e-12	NA	14	57	57	3.3119394653	0.284904098696	0.000926515918074	0.00954352978044	0.0679837956172	1.43741413566e-10	NA	15	40	40	2.65171702872	0.18979487063	0.00800836270243	0.0153318078659	0.155308460876	1.72339188586e-23	NA	13	107	107	0.235394911415	0.0120064165005	0.813902235232	0.0273983290046	0.0914075445614	3.52951639881e-26	NA	29
ENSG00000183735.5	TBK1	2.51026666857	0.441784642571	0.0120640019887	0.00186792261786	0.02023930751	0.0310166253803	NA	4	16	16	NA	NA	NA	NA	NA	NA	NA	NA	NA	NA	NA	NA	NA	NA	NA	NA	NA	NA	NA	NA	NA	NA	NA	NA	NA	NA	NA	NA	NA	NA	NA	NA	NA	NA	NA	NA	NA	NA
ENSG00000182903.11	ZNF721	2.50294622751	0.115950433728	0.0123164255211	0.0246647254862	0.509334191874	7.75914286406e-42	NA	2	49	49	1.67792466829	0.141885573622	0.0933618061232	0.0158483638941	0.350637560481	1.92626217466e-37	NA	8	49	49	2.36307568858	0.0660457098154	0.018123967643	0.166956711017	0.478213413053	1.52831812979e-91	NA	8	39	39	1.29836121978	0.150450536577	0.194163238559	0.00931657465005	0.416701851655	1.08760642137e-75	NA	14	51	51	2.37891623362	0.119938274763	0.0173636212453	0.0442016106128	0.444631086004	1.49352563394e-165	NA	7
ENSG00000071054.11	MAP4K4	2.49940639125	0.845078267	0.0124401560042	0.000751560507423	0.162674355787	1.20062738353e-10	NA	7	44	44	0.713546276093	0.455625363241	0.47550778824	0.000134236634673	0.0525124519364	1.70840077442e-05	NA	1	18	18	-1.95808127792	-0.229095383645	0.0502204762416	0.00468013787838	0.0205561655889	0.000595743463201	NA	9	36	36	1.004832493	0.504396510024	0.314977514916	0.000398598108806	0.133675021931	3.09963938658e-20	NA	7	26	26	-2.38291863752	-0.20195927922	0.0171759900551	0.0100031790864	0.111457792213	4.41264462749e-32	NA	23
ENSG00000111358.9	GTF2H3	2.49795094891	0.172372075182	0.0124913476684	0.113577747342	0.467735751649	1.81118962257e-35	NA	4	18	18	2.72831889875	0.22384611269	0.00636580339808	0.0393197105097	0.318681954155	1.37410633915e-32	NA	7	22	22	1.52471753144	0.117288219835	0.127329567072	0.00853617012211	0.0662492950833	3.42345560509e-10	NA	4	18	18	2.0896917817	0.14765234053	0.0366454957317	0.0980597983729	0.425605434345	1.09896865398e-77	NA	11	53	53	2.30737350928	0.11690919561	0.0210340067256	0.120146359582	0.334928175091	3.15534539887e-111	NA	11
ENSG00000163947.7	ARHGEF3	-2.49194782325	-0.350275050063	0.0127044698936	0.00314804935027	0.0604703498775	0.000171267126804	NA	2	9	9	-2.40946690383	-0.265276380135	0.0159758449884	0.00594677135349	0.118532453399	2.05159106377e-11	NA	5	17	17	-2.23662973486	-0.104092766772	0.0253105498428	0.0272889303923	0.175568585204	2.65614408651e-26	NA	26	64	64	-2.62714601836	-0.129528898268	0.00861043764927	0.0319648679966	0.131478521652	8.04127289326e-20	NA	9	18	18	-2.25197745683	-0.108784017089	0.0243236966486	0.0310994924209	0.144795036896	3.71074371173e-42	NA	15
ENSG00000158470.5	B4GALT5	-2.49036982867	-0.1059195371	0.0127610231682	0.0351456747939	0.109155252407	1.7778064719e-07	NA	11	37	37	-2.5183658652	-0.167595348168	0.0117900781242	0.0148874765664	0.158765424453	2.74350959939e-15	NA	31	121	121	-1.74133554852	-0.202009116169	0.0816247784774	0.00509984106564	0.173405803183	1.82352054393e-26	NA	9	21	21	-3.01791387788	-0.0872028384069	0.00254521225559	0.0840906731173	0.212794116902	4.07245285749e-33	NA	37	79	79	-2.75099444421	-0.0892715560395	0.00594146509967	0.0668350043226	0.233536399564	8.19998745071e-72	NA	28
ENSG00000119599.12	DCAF4	-2.48893988273	-0.591177043822	0.0128124628739	0.000586075598144	0.0302196661165	0.00886309702024	NA	4	13	13	-2.58861903752	-0.0949533577927	0.00963616351901	0.0705669571279	0.292730705039	4.55665837864e-29	NA	7	31	31	-2.3658013022	-0.0839449589362	0.0179910972407	0.0567453866865	0.151267321774	1.07137163854e-22	NA	6	21	21	-2.5861032244	-0.0966329706417	0.00970678558716	0.0568615555071	0.23364701597	9.20497013111e-37	NA	10	23	23	-2.44949116659	-0.0706339644841	0.0143058218759	0.0900585148375	0.213164285727	2.24157394743e-64	NA	13
ENSG00000151500.10	THYN1	2.48418156711	0.0976002814685	0.0129849582519	0.0282211750753	0.150546358598	3.72087704275e-10	NA	7	20	20	2.06527858634	0.0796293907483	0.0388966484958	0.0480525243973	0.239108230424	3.62143986553e-23	NA	18	43	43	2.56280073634	0.0755391152034	0.0103831620976	0.0792349422852	0.23062079567	1.00857943904e-35	NA	22	50	50	2.15844423884	0.0704817445229	0.0308933093542	0.0617964271514	0.263060093822	6.25588606286e-42	NA	14	31	31	2.38989045449	0.0636144297968	0.016853398825	0.0930250005759	0.259108990619	1.4969371606e-81	NA	12
ENSG00000167977.4	KCTD5	2.4786002636	0.258724291011	0.0131899034334	0.00594187524003	0.0881452126542	5.1789648151e-06	NA	1	4	4	1.38389428846	3.53307903857	0.166390825897	9.48710254556e-06	0.0883592780623	1.65891815925e-08	NA	2	15	15	1.11130972751	0.160860799569	0.266435053735	0.0050628607684	0.0176706487823	0.00148416639747	NA	3	14	14	1.0705840284	0.151926474499	0.284356508062	0.00748888075111	0.0720722609331	3.30502441371e-11	NA	7	48	48	-1.12015369502	-0.104049252549	0.262648272388	0.00486051013789	0.0403881688945	3.90972727026e-12	NA	8
ENSG00000166507.11	NDST2	-2.47713796199	-0.168853689447	0.0132440697012	0.0197123602679	0.156502083024	5.08662231772e-10	NA	6	14	14	-2.46453354422	-0.129517597509	0.0137191721341	0.0309324213727	0.115289288169	6.68514506143e-11	NA	10	34	34	-1.96991973257	-0.0643773593883	0.0488475705433	0.0611389865886	0.105344961799	1.0160524341e-15	NA	18	30	30	-2.18375543047	-0.10423257051	0.0289802242371	0.0402931967556	0.177883149886	5.6054984607e-27	NA	8	26	26	-2.30797597226	-0.0928820235753	0.0210004729359	0.0458372640403	0.133693951272	6.7139792065e-39	NA	16
ENSG00000118680.8	MYL12B	-2.47447040759	-2.05857355417	0.0133433874569	0.000129291861491	0.021217537097	0.0287274835477	NA	3	18	18	NA	NA	NA	NA	NA	NA	NA	NA	NA	NA	NA	NA	NA	NA	NA	NA	NA	NA	NA	NA	NA	NA	NA	NA	NA	NA	NA	NA	NA	NA	NA	NA	NA	NA	NA	NA	NA	NA
ENSG00000065485.13	PDIA5	2.47005021936	1.15524649158	0.013509408549	0.000307941431043	0.249866989072	3.5942570132e-16	NA	2	47	47	-1.00531092241	-0.156411279136	0.314747157344	0.00294816975785	0.107870477998	4.09805869012e-11	NA	9	29	29	-0.61063249221	-0.0258918831108	0.541442906999	0.0440023218798	0.0472184797583	1.59065980713e-07	NA	22	69	69	-1.44669356751	-0.59288390284	0.14798276685	0.000359757482577	0.211125934564	9.8570542295e-33	NA	5	22	22	0.756689872616	0.0503802612586	0.449235683606	0.0185236404311	0.117586188845	8.08764957845e-34	NA	15
ENSG00000138376.6	BARD1	2.46785078485	0.18142131255	0.0135926967547	0.00910375110027	0.267183450593	2.00755490819e-17	NA	12	96	96	2.12045621482	0.0839968544071	0.0339675902902	0.0347244955553	0.389277556582	1.79715918051e-41	NA	23	71	71	2.08508772325	0.0709161137228	0.0370613384425	0.0573899466743	0.405471306173	1.5862065928e-71	NA	21	67	67	1.30629062209	0.029002051911	0.191453745021	0.0300051104363	0.410298582471	5.81514229477e-74	NA	32	113	113	0.650748775641	0.0207607381745	0.515208671668	0.0346613668963	0.42860330643	1.32369977608e-156	NA	38
ENSG00000204611.2	ZNF616	2.450740251	0.472195970321	0.0142562788466	0.0021508547014	0.0512959720639	0.00061960332641	NA	3	21	21	NA	NA	NA	NA	NA	NA	NA	NA	NA	NA	NA	NA	NA	NA	NA	NA	NA	NA	NA	NA	-0.690184596783	-0.228981361576	0.490078108598	0.00103928535718	0.043736449129	2.91258337093e-07	NA	3	28	28	-0.802109285616	-0.195361199248	0.422489744132	0.000986258313782	0.0352950980719	1.07084134647e-10	NA	8
ENSG00000166275.11	C10orf32	-2.44618405684	-0.0536034196589	0.0144377274521	0.120110912099	0.519186617377	9.9175826457e-42	NA	5	16	16	-2.78822813137	-0.0579160753285	0.00529972090236	0.140522364189	0.569898144993	4.36759243399e-74	NA	17	54	54	-2.18522449341	-0.0361687467804	0.028872390474	0.295377904454	0.596042814824	3.05920145955e-133	NA	14	40	40	-2.46232702966	-0.049194990856	0.0138038737528	0.145195961895	0.580158170685	1.51629010843e-127	NA	17	89	89	-2.01709772639	-0.0315827217657	0.0436853158686	0.244254415516	0.610835327443	6.75564878269e-282	NA	12
ENSG00000206503.7	HLA-A	2.44418797095	0.617937979717	0.0145178602825	0.00130194962351	0.160473869923	1.50779263209e-10	NA	9	49	49	-3.25143399223	-0.248934431042	0.00114824434771	0.0102240686668	0.301563452369	4.08163438768e-31	NA	4	54	54	-2.85987266557	-0.442079736258	0.00423811140637	0.00352978248616	0.293541978944	5.06470413641e-48	NA	9	60	60	0.331176868451	0.116733171476	0.740510891584	0.0027653978446	0.322074673172	1.8252845207e-53	NA	3	42	42	-0.142612545099	-0.0147275002699	0.886596189204	0.00370130114455	0.334935970952	1.15796455968e-111	NA	8
ENSG00000164902.9	PHAX	2.43105816841	0.484431939995	0.0150547973842	0.00281788802489	0.0185186176348	0.0393740558396	NA	1	22	22	NA	NA	NA	NA	NA	NA	NA	NA	NA	NA	0.929817585392	0.330695930965	0.352465539689	0.000688443519831	0.0141980004894	0.00416392698592	NA	6	16	16	NA	NA	NA	NA	NA	NA	NA	NA	NA	NA	NA	NA	NA	NA	NA	NA	NA	NA
ENSG00000160305.13	DIP2A	2.42083010168	0.682639347638	0.0154851127413	0.00126236295113	0.0227069674561	0.0213832563051	NA	2	10	10	0.121740494423	0.00514416277727	0.903104541828	0.023444774452	0.0817008024415	3.12690440966e-08	NA	5	36	36	0.44664364697	0.0163289323244	0.655132376092	0.0549188913613	0.112918511659	8.25162214414e-17	NA	7	18	18	0.359112338511	0.00952701980409	0.719511051641	0.0633299169055	0.111641500608	8.29669493445e-17	NA	13	64	64	-0.0543726626413	-0.00445978720904	0.956638258678	0.0685701728385	0.147130604508	5.03844490863e-43	NA	10
ENSG00000204304.6	PBX2	2.4181407448	0.23825797211	0.0156000415198	0.00664151417227	0.119728589757	5.04640408466e-08	NA	3	16	16	4.77257351943	0.466526874168	1.81886679825e-06	0.00814765505064	0.0125070071747	0.0375364001267	NA	4	12	12	3.9454839529	0.333914881335	7.96389657029e-05	0.0103048317468	0.0787495015774	5.45259822642e-12	NA	16	44	44	5.44192212252	0.354745476501	5.2708719169e-08	0.0141084428677	0.0590783611231	2.52052853688e-09	NA	9	28	28	5.65744520207	0.372524133308	1.53642848169e-08	0.0152396871782	0.0728304978786	6.08949943944e-21	NA	29
ENSG00000125246.11	CLYBL	-2.41813384182	-0.135771244345	0.0156003374794	0.0349758528961	0.146099820092	2.1181664351e-09	NA	6	38	38	-3.45374422152	-0.148182900892	0.000552861463499	0.0503745845852	0.259608894075	6.24332900734e-26	NA	16	57	57	-0.128992096176	-0.000622890764531	0.897363902917	0.0174917424196	0.0697541900328	9.70716872682e-11	NA	27	67	67	-2.18042539426	-0.076433732079	0.0292259434712	0.0899481252055	0.241131181493	5.01475951715e-38	NA	24	92	92	-1.41132158138	-0.0500796542887	0.158149813783	0.0702756709515	0.18168427815	7.30000194149e-54	NA	28
ENSG00000146918.15	NCAPG2	2.41267489592	1.54163287301	0.0158359377285	0.00010775359134	0.243048912083	1.85131574333e-20	NA	2	45	45	1.82459645513	0.310697701258	0.0680619487635	0.00270769236692	0.116905584648	7.41218269128e-12	NA	11	71	71	1.29859867634	0.211846305179	0.194081692478	0.00246805582334	0.0640033945955	6.38446225556e-10	NA	5	19	19	-0.559794421395	-0.155093328216	0.575619669204	0.00307659905634	0.148300099908	5.05309854355e-23	NA	9	53	53	-0.777037277899	-0.0348375600036	0.437136777197	0.0772404239022	0.0828136395059	4.114305958e-24	NA	43
ENSG00000104205.8	SGK3	-2.40533544574	-1.31758508868	0.0161576268711	0.000261497517541	0.0811796710049	1.31299762336e-05	NA	2	25	25	NA	NA	NA	NA	NA	NA	NA	NA	NA	NA	NA	NA	NA	NA	NA	NA	NA	NA	NA	NA	-1.72181528592	-0.949721568316	0.0851029846547	0.000233364324566	0.0623801372848	8.46540188945e-10	NA	4	40	40	-1.24332123745	-0.375333689311	0.213749481249	0.00120551234644	0.0253240238311	4.38004393693e-08	NA	5
ENSG00000179921.10	GPBAR1	-2.4026064606	-0.244049388332	0.0162786954355	0.00928178076964	0.142037920503	2.20370644488e-09	NA	11	110	110	-1.41011271578	-0.231713376715	0.158506403174	0.00276807189486	0.0621845399116	2.20654620827e-06	NA	8	37	37	-2.18196194101	-0.156694178372	0.0291123417203	0.0139074711393	0.0491402818773	8.46894995798e-08	NA	8	13	13	-1.51836543584	-0.23951723852	0.128922300042	0.00300697304135	0.12626317824	5.39781580288e-19	NA	5	32	32	-1.42739323568	-0.142422672222	0.153466579501	0.0112478454912	0.134377239978	4.38940039108e-39	NA	10
ENSG00000103126.10	AXIN1	2.40199187137	0.263611715026	0.0163060707645	0.00890742075007	0.362013267114	1.53486601495e-25	NA	2	15	15	2.41303148306	0.136716822368	0.0158204529569	0.0162960957224	0.371094879792	7.05718784733e-39	NA	4	15	15	2.21773304116	0.0584371513078	0.0265730399822	0.0968187022768	0.466427732115	1.21453525235e-87	NA	8	36	36	2.3663022185	0.119609376401	0.017966771204	0.0325033498147	0.348254460488	1.58563177727e-59	NA	9	41	41	2.37561138044	0.124625165692	0.0175199039361	0.0276738902741	0.420801105195	2.76790521128e-153	NA	12
ENSG00000256269.2	HMBS	2.38287042479	0.129452783313	0.0171782396243	0.0235345470168	0.276352349564	5.58875483942e-18	NA	7	32	32	1.51817013139	0.0806167855928	0.128971515106	0.0281712968579	0.436351067639	1.92722306261e-49	NA	10	38	38	1.70535546057	0.0798889810602	0.0881281497736	0.0318537771851	0.453081046206	2.19950846049e-84	NA	12	39	39	1.5167226305	0.0680762045763	0.129336728135	0.0450445213939	0.431620393323	4.44892158756e-79	NA	13	44	44	1.74531600977	0.0652320560173	0.0809298766426	0.0576169454094	0.456806520728	1.38549818855e-170	NA	26
ENSG00000134986.9	NREP	2.3777600638	0.177153691774	0.0174181555893	0.0135351241987	0.0280659957047	0.0079601053061	NA	2	6	6	2.09583501816	0.163449153976	0.0360968287699	0.0117074747118	0.0645139300589	1.45393978454e-06	NA	3	10	10	1.82634656452	0.0950608926481	0.0677980753737	0.0250856083903	0.140483799624	7.02919531033e-21	NA	9	28	28	2.40780034351	0.117263523484	0.0160489552202	0.0298899794078	0.0691491501531	1.22624826609e-10	NA	6	22	22	2.27557978856	0.0842231329813	0.0228711721664	0.0530496119903	0.142259108493	2.66840270686e-41	NA	20
ENSG00000144635.4	DYNC1LI1	2.37573361397	0.60094309385	0.0175141017652	0.000717407260975	0.0644806866765	9.19982469012e-05	NA	1	15	15	-1.64278401067	-0.325719696473	0.100427629554	0.00176092615778	0.027797312443	0.001771797104	NA	2	4	4	NA	NA	NA	NA	NA	NA	NA	NA	NA	NA	1.23592741384	0.257908223339	0.216485545931	0.00124076289563	0.0458307983781	1.63383572497e-07	NA	3	22	22	1.00962053421	0.188810222846	0.312677127773	0.00233767447278	0.0484035667127	3.45467384778e-14	NA	9
ENSG00000197601.8	FAR1	-2.37139577263	-0.0827084597655	0.0177210440048	0.0535680650736	0.156868769735	5.19883701636e-10	NA	15	59	59	-1.7061387326	-0.0614458024821	0.0879822525868	0.0526615281662	0.212894979973	2.61416620544e-20	NA	13	55	55	-1.61702746682	-0.0663852400171	0.105872352116	0.0431436843566	0.196484301965	7.40968417142e-30	NA	13	23	23	-2.36510177616	-0.0723341445098	0.0180251166516	0.0727846248883	0.256228704771	3.72737742657e-41	NA	21	66	66	-2.07220670102	-0.0586340799758	0.038246168759	0.0880040746074	0.232257349575	4.9001107756e-71	NA	34
ENSG00000229859.4	PGA3	-2.37067365646	-1.4601461747	0.0177557007359	0.000302992565455	0.0903750697062	4.24381812538e-06	NA	1	29	29	-0.712616089953	-0.444698292584	0.476083352545	0.000173218910505	0.143160748392	7.65985602751e-14	NA	2	18	18	-0.796584560051	-0.0696880683059	0.425692347435	0.0103622572662	0.260640585105	7.30543647228e-41	NA	19	71	71	-1.39322556509	-0.381650496447	0.163551591279	0.0016218430701	0.163404690004	6.77908350588e-25	NA	7	30	30	-0.35336334711	-0.0672959422201	0.723816060413	0.00266924443206	0.224577695738	3.02694476378e-68	NA	6
ENSG00000139793.14	MBNL2	2.36414670532	0.286602342525	0.01807165471	0.00586065975735	0.0418132427618	0.00201883156373	NA	5	25	25	1.25982236047	0.103517137134	0.207733451512	0.011926644613	0.109889077246	2.29494030878e-10	NA	11	29	29	1.81010747269	0.0516052379823	0.0702791223774	0.0771885094261	0.154647185806	3.33590036761e-23	NA	24	43	43	1.53557580275	0.131676014821	0.124642452555	0.0117262656134	0.132490431366	6.56026342231e-20	NA	14	52	52	1.76386226815	0.110170785753	0.077755170809	0.022699153046	0.171371688912	3.08389105298e-51	NA	31
ENSG00000172992.7	DCAKD	2.35469963301	0.14398402086	0.0185376832833	0.0133429919911	0.248883558242	1.03195233431e-16	NA	8	34	34	2.5607441596	0.149682920864	0.010444824149	0.0194624282301	0.217682396095	9.38867388668e-21	NA	7	43	43	2.72832462585	0.111791392614	0.00636569286622	0.0455356757107	0.254024152508	1.05633112411e-39	NA	19	61	61	2.38598372047	0.125841392524	0.0170335050625	0.0216299039057	0.287698197602	1.12637846843e-46	NA	8	26	26	2.74790750782	0.103046101466	0.00599769256439	0.047718279778	0.304250134613	1.09525513465e-98	NA	23
ENSG00000115738.5	ID2	-2.35290779828	-0.0563925982107	0.0186272522274	0.0498378055043	0.023562583442	0.0206705539964	NA	22	86	86	NA	NA	NA	NA	NA	NA	NA	NA	NA	NA	-1.762869468	-0.0789048233622	0.0779225076057	0.0314568396022	0.0327313585815	1.28352943634e-05	NA	24	54	54	-3.58893688088	-0.229918934248	0.000332029211044	0.0161408436296	0.0499367939668	5.0062734548e-08	NA	14	32	32	-3.05110051309	-0.167426706878	0.00228004233491	0.0219220706648	0.0506400630167	5.36767460633e-15	NA	19
ENSG00000114812.8	VIPR1	2.34744848243	0.152087023451	0.0189024869796	0.00727357883167	0.0716584053933	4.74012645074e-05	NA	8	31	31	1.65959565213	0.0639486036965	0.0969958236039	0.0393728676211	0.174074126604	2.16548487171e-16	NA	10	31	31	1.60730400554	0.0686461519825	0.10798769606	0.0398898933248	0.292592147387	2.42167233367e-47	NA	10	28	28	1.44272093936	0.103191044596	0.149099098186	0.0113864051055	0.197724894517	6.37493420358e-31	NA	15	48	48	0.915985938675	0.0476158979948	0.359674270048	0.0239113654924	0.269617104047	8.44664162018e-86	NA	18
ENSG00000105193.4	RPS16	2.33968562655	0.951319836264	0.0192999779544	0.000303173989794	0.0568727154085	0.000283942606877	NA	3	30	30	-0.359909581821	-0.0712629930278	0.718914751297	0.00457612444912	0.0794323253246	9.46864521553e-08	NA	12	61	61	1.01373826184	0.256113766572	0.310707661603	0.00114482638305	0.0206291972968	0.000543076705818	NA	2	6	6	2.22759985519	0.480762435573	0.0259072103389	0.00144791899099	0.0925695047536	4.81541660653e-14	NA	9	30	30	1.49931481925	0.170816343078	0.13379197969	0.00525261623777	0.0739988871471	2.33509473734e-21	NA	8
ENSG00000082212.7	ME2	2.33791840896	0.13253856618	0.0193914811041	0.0172791236465	0.291501869171	4.24634879492e-20	NA	10	32	32	2.2085026319	0.130265078114	0.0272092545469	0.0188914651427	0.273444212747	2.39047876568e-27	NA	14	46	46	3.14686059371	0.140785441826	0.00165033625873	0.0317579718118	0.255467203235	3.3398148513e-40	NA	16	53	53	2.07440904691	0.112600392535	0.0380413378243	0.0146042990372	0.278315226597	2.15818307961e-45	NA	24	76	76	2.89036651612	0.190686355345	0.00384792907765	0.015823770376	0.277965140651	1.8894669181e-88	NA	21
ENSG00000138767.8	CNOT6L	-2.33300653823	-0.777879584901	0.0196478021626	0.000713465948081	0.0648337733186	0.000103327073517	NA	6	31	31	NA	NA	NA	NA	NA	NA	NA	NA	NA	NA	-0.877445915333	-0.406055377069	0.380244483154	0.000384662710823	0.0303641233338	2.8958019398e-05	NA	2	18	18	-1.13006305509	-0.545545991921	0.258449655834	0.00116537878401	0.0341448207478	6.40929905533e-06	NA	6	21	21	-1.0457581641	-0.137466658701	0.295672701098	0.00724653255691	0.0214368441114	5.53930205407e-07	NA	16
ENSG00000143466.8	IKBKE	-2.32678638487	-0.194868319818	0.0199766374133	0.00862849266466	0.0319609911814	0.00719117160623	NA	11	31	31	-3.01750116028	-0.299416287591	0.00254868065409	0.00976815928755	0.0375244172765	0.00026991368971	NA	15	53	53	-2.05950437057	-0.215309953622	0.0394459467651	0.00835644599783	0.0845429040651	6.96693343297e-13	NA	9	24	24	-1.89001984749	-0.193482880296	0.0587553056839	0.00724505103536	0.0653397327816	2.45971336787e-10	NA	10	22	22	-1.92783594421	-0.128438469671	0.0538755352854	0.0193788472592	0.0897787150543	2.84288475792e-26	NA	14
ENSG00000134028.10	ADAMDEC1	2.3254515445	0.203453039526	0.020047828046	0.0180518195395	0.201461581673	4.32120936069e-14	NA	14	81	81	2.89019427347	0.140360126495	0.00385003815905	0.0359980203532	0.154583014596	1.69621623515e-14	NA	18	79	79	2.04974540746	0.183299592189	0.0403892814631	0.00801509142579	0.277018175467	3.01218459694e-44	NA	18	48	48	3.27418253711	0.0990815246267	0.00105968134477	0.0989120213484	0.310933154198	3.30095772522e-51	NA	34	139	139	3.15411544548	0.0905421504216	0.00160985388856	0.0953640719789	0.270857208907	2.31355282502e-85	NA	45
ENSG00000118985.10	ELL2	-2.32261118095	-0.341925047161	0.0202000495273	0.00491612560685	0.103376458254	2.71827846217e-07	NA	14	102	102	-1.23328424767	-1.38619046633	0.217469732817	5.28303679104e-05	0.0690713731408	7.28070410848e-07	NA	2	24	24	NA	NA	NA	NA	NA	NA	NA	NA	NA	NA	1.11123412225	2.16339031901	0.266467587282	6.02165733451e-05	0.0897499847052	1.12714852543e-13	NA	4	16	16	-2.10968936441	-0.442070932858	0.0348851211906	0.00167849800996	0.0106149676263	0.000430219334473	NA	9
ENSG00000104047.10	DTWD1	2.32170026351	0.489450245546	0.0202490807584	0.00131313510035	0.121773649023	5.6722339674e-08	NA	2	10	10	1.98750467176	0.109221786299	0.0468664987124	0.0244801689397	0.10677199325	2.48607697063e-10	NA	4	11	11	2.00992922703	0.101836393568	0.0444386798934	0.0269993711387	0.195276593303	6.33115135974e-30	NA	5	16	16	2.47571849952	0.19794922271	0.0132968371356	0.0114352912053	0.147665071237	2.8670746157e-22	NA	3	10	10	2.26832845212	0.13401840347	0.0233091950135	0.0232638955531	0.218178164392	2.93600213573e-66	NA	4
ENSG00000173653.3	RCE1	-2.31843304634	-0.982275952341	0.0204257978034	0.00033769982461	0.0853874473949	4.79094325516e-06	NA	1	71	71	NA	NA	NA	NA	NA	NA	NA	NA	NA	NA	-0.695682194835	-0.058107997301	0.486627878491	0.00870941360375	0.0252793536543	0.000119566757959	NA	6	18	18	NA	NA	NA	NA	NA	NA	NA	NA	NA	NA	2.42831168472	0.375540796393	0.0151693005513	0.00947652644088	0.0199040151718	1.29086353901e-06	NA	16
ENSG00000142583.13	SLC2A5	-2.31308735725	-0.551419373179	0.0207178366776	0.00122162243133	0.141614439162	9.45448837593e-10	NA	4	17	17	1.27990832595	0.0901971959317	0.200577379092	0.0137835625588	0.124808833268	1.00158386815e-11	NA	5	17	17	1.24942242665	0.0394277666312	0.21151060999	0.0834839352572	0.284332732948	5.11751763898e-46	NA	22	90	90	0.862514840254	0.0744261987784	0.388404270245	0.0113216517431	0.116695740524	1.64957401858e-17	NA	12	43	43	1.14986153386	0.0638271235411	0.250200906215	0.0264277758816	0.237668857997	4.09254910749e-73	NA	16
ENSG00000148175.8	STOM	2.31031315252	0.209815642181	0.0208708232882	0.00535632370135	0.0242947358747	0.016171262355	NA	10	50	50	1.21873715168	0.0529543870534	0.222943972258	0.0412033101745	0.19090569735	3.13630050248e-18	NA	9	26	26	0.60998563877	0.0278874594816	0.541871320908	0.037286831468	0.091578187705	9.28522841455e-14	NA	14	26	26	1.68664106158	0.0793790930484	0.0916723913853	0.030067880873	0.119524468824	3.4643141343e-18	NA	13	26	26	1.54039308962	0.0758542608516	0.123464564833	0.0291122271881	0.116160971066	1.02708214212e-33	NA	17
ENSG00000079691.15	LRRC16A	2.30864851208	0.115766212763	0.0209630936258	0.0228426513999	0.376422109101	6.71908791276e-27	NA	52	164	164	1.0496620312	0.0524781089348	0.293873526307	0.0232467425797	0.222859684369	1.49106967096e-21	NA	29	163	163	1.22464381769	0.042183330013	0.220709450809	0.0645087113784	0.241085088861	1.68543377108e-37	NA	28	48	48	1.97596170562	0.101447816207	0.0481591145447	0.0259036442307	0.35070301428	3.36722257562e-60	NA	24	122	122	0.443985118333	0.0128983847816	0.657053343249	0.0453085642948	0.334206354946	5.79213186661e-111	NA	45
ENSG00000135535.10	CD164	-2.30545673156	-0.111723475178	0.0211410073576	0.0246830876984	0.0264334957185	0.0147000757653	NA	17	87	87	0.464256158043	0.064761849903	0.642464230739	0.00361109316333	0.0273590912915	0.00202089786678	NA	5	9	9	0.390295194998	0.0267500747088	0.69631827597	0.0154032727636	0.0589598510462	3.50920100348e-09	NA	11	48	48	0.272278592556	0.0489170511109	0.78540781529	0.00471988363858	0.047856703583	9.98214667499e-08	NA	12	29	29	0.299918663879	0.0340501266823	0.76423919759	0.00703700463164	0.0622113208825	4.58241188396e-18	NA	17
ENSG00000064419.9	TNPO3	-2.29800320115	-0.110256041611	0.0215616069341	0.0273224420526	0.122374242794	6.77941051105e-08	NA	5	22	22	-1.7839654318	-0.0828588680269	0.074429282429	0.0347590753543	0.161056231302	3.74363135533e-15	NA	21	55	55	-1.30065733463	-0.0436414249904	0.193375772402	0.0608300711852	0.184366253048	2.21712559458e-28	NA	16	47	47	-1.51194606132	-0.0614542330174	0.130547584883	0.0442960183485	0.188016135849	1.22431618433e-28	NA	17	49	49	-1.61358185076	-0.0581305514469	0.106618156143	0.0566513476188	0.201198487722	1.39810683418e-60	NA	12
ENSG00000176393.6	RNPEP	2.29143729628	0.175347143321	0.021938134556	0.0122617046461	0.0393652290828	0.00244655392702	NA	9	24	24	1.99102298164	0.0429441776914	0.0464783607337	0.159198841749	0.513289237509	1.91503505847e-62	NA	23	68	68	2.15092118848	0.0825866648193	0.0314824208171	0.052152358843	0.607899173632	4.71526202023e-136	NA	15	55	55	1.84164682116	0.0505314680163	0.065526827581	0.101152029777	0.360507613323	4.8021386703e-62	NA	11	37	37	2.36154223603	0.0448887992433	0.0181990987229	0.216793839044	0.492850066322	1.22731726882e-192	NA	35
ENSG00000058063.11	ATP11B	2.28989171982	0.33577441292	0.0220275943557	0.00353695760618	0.053873272487	0.000432376660624	NA	1	9	9	0.39018630653	0.0302044936638	0.69639878657	0.00959294512629	0.0295640153444	0.0013750925039	NA	12	64	64	1.21408809153	0.162474534167	0.224714086924	0.00397672997805	0.0966648580576	1.25882060972e-14	NA	5	13	13	2.05521025444	0.185052608554	0.0398587011059	0.0106917448936	0.0555973228449	8.10846087282e-09	NA	14	37	37	1.62820018583	0.12145059098	0.103482445411	0.0147117758015	0.0950068542308	2.21508481984e-27	NA	13
ENSG00000088930.6	XRN2	2.28965287483	0.0671624043176	0.0220414472588	0.0409278052132	0.623907673902	7.70302163132e-57	NA	10	36	36	1.9507941869	0.064361097357	0.0510815336424	0.0459287593741	0.754521129657	2.32259306198e-134	NA	19	109	109	2.28737498086	0.038699557489	0.0221739453399	0.244255303955	0.784195598272	1.22926621327e-243	NA	14	34	34	2.26170007986	0.0583449824361	0.0237159398035	0.0736971891895	0.721413619915	2.37133652092e-198	NA	13	29	29	2.19872234715	0.0417958849458	0.0278976709499	0.168131257488	0.762322965465	0	NA	24
ENSG00000099308.5	MAST3	2.28925730406	0.116497822743	0.0220644068575	0.0124546630709	0.160145220791	1.25277825792e-10	NA	13	62	62	NA	NA	NA	NA	NA	NA	NA	NA	NA	NA	2.1130866522	0.138454005745	0.0345933519172	0.0141913842549	0.0270940980927	6.49870389471e-05	NA	10	30	30	0.26730515581	0.00976785580038	0.789234217395	0.00326444332358	0.0942973071383	2.32949924651e-14	NA	16	47	47	0.863199263609	0.0760228774563	0.388027918514	0.0160364253475	0.0515980145346	4.34640105923e-15	NA	28
ENSG00000165689.12	SDCCAG3	2.27962899208	1.02744075613	0.0226297019575	0.000328518615674	0.169359360065	3.87058354064e-11	NA	1	10	10	1.41497786763	0.178761007311	0.157074985323	0.00450389888113	0.224452879916	1.03808020832e-21	NA	3	19	19	1.86298811877	0.0765681140333	0.0624639378523	0.039506400332	0.230430846701	6.54595947791e-36	NA	16	55	55	0.6773306736	0.0374146477469	0.498196173397	0.0133741959936	0.23826198241	6.46118622145e-38	NA	9	33	33	1.35401803478	0.10147342812	0.175730624032	0.0118007814485	0.238439854902	8.65388185264e-74	NA	7
ENSG00000165684.3	SNAPC4	2.27962899208	1.0133372582	0.0226297019575	0.000337726811951	0.106501121724	4.48307205613e-07	NA	1	19	19	1.51338964843	0.619071601715	0.130180712858	0.000451262951842	0.186333763968	1.77741916162e-17	NA	2	16	16	NA	NA	NA	NA	NA	NA	NA	NA	NA	NA	1.02857847272	0.160893369638	0.30367779815	0.00321937182061	0.187010703176	1.28656392789e-28	NA	9	46	46	0.38831743175	0.0511853339771	0.697781138773	0.00227617706929	0.173125765944	5.09102312861e-51	NA	9
ENSG00000119535.13	CSF3R	-2.27854749339	-0.533154371854	0.0226939782124	0.00743359564884	0.0834538084118	9.79535934841e-06	NA	13	85	85	NA	NA	NA	NA	NA	NA	NA	NA	NA	NA	1.3320093697	0.264400937728	0.18285710962	0.00187706235146	0.0320934335516	1.50581527292e-05	NA	4	13	13	-2.20002079624	-0.776312789769	0.0278054195843	0.00168737145092	0.100137724303	3.50645309964e-15	NA	9	44	44	-0.315237526538	-0.0313025672426	0.752581314925	0.00445232247252	0.115081549156	4.23709722986e-33	NA	23
ENSG00000064687.8	ABCA7	-2.27499931016	-0.182180919315	0.0229059712144	0.0114560645682	0.0538945139108	0.000415444058132	NA	6	34	34	1.45760320478	0.126903885757	0.144949945787	0.0228712564862	0.0503123111734	2.33620195988e-05	NA	12	24	24	-1.33001311499	-0.0718534210055	0.183513950219	0.0259376226115	0.22184150231	1.44803075393e-34	NA	5	17	17	-1.36069714156	-0.082415408581	0.173609418307	0.0248112928804	0.0510273084324	2.39153848833e-08	NA	13	40	40	-0.194194108447	-0.00268885617046	0.846023895841	0.0544551185433	0.121776774339	3.43559053739e-35	NA	6
ENSG00000166452.7	AKIP1	2.2748580414	0.365223078757	0.0229144470786	0.00255995137573	0.320362862175	3.56509373955e-22	NA	10	43	43	-2.60145945609	-0.157273738071	0.009282803695	0.0179306322501	0.118861900781	2.10828223509e-11	NA	6	31	31	-2.94150674112	-0.646815095657	0.00326619733493	0.00165094474522	0.0421725288886	6.83671770589e-07	NA	5	14	14	-1.36034501015	-0.0980722661528	0.173720771188	0.00590104257513	0.209445074535	2.02911577543e-32	NA	6	33	33	-3.2282018497	-0.250174042863	0.00124571040316	0.0229139289221	0.145219696473	1.38210078785e-42	NA	5
ENSG00000108557.13	RAI1	-2.27384397129	-0.322180149069	0.0229753694163	0.00705429254033	0.0862447099195	6.98416932484e-06	NA	7	29	29	NA	NA	NA	NA	NA	NA	NA	NA	NA	NA	NA	NA	NA	NA	NA	NA	NA	NA	NA	NA	NA	NA	NA	NA	NA	NA	NA	NA	NA	NA	-1.89247373775	-0.374596976237	0.058427889536	0.00293849185694	0.0264714524797	2.62615277009e-08	NA	11
ENSG00000197345.8	MRPL21	-2.26811456982	-0.220970997464	0.0233222245663	0.00893518908594	0.58715653768	6.45580959642e-53	NA	4	30	30	-2.84057229809	-0.0811069344618	0.0045032663976	0.0679219487656	0.484652759985	1.02479525839e-56	NA	7	16	16	-2.84615283994	-0.0781830457437	0.0044250950137	0.0974940186732	0.566455835587	3.66001272191e-120	NA	25	52	52	-2.94212859222	-0.114596015011	0.00325964537744	0.0446309319462	0.561845761142	6.72451108011e-120	NA	17	55	55	-2.76346140363	-0.105608726213	0.00571918558418	0.0495490954299	0.580048087349	5.93218997782e-252	NA	11
ENSG00000204252.8	HLA-DOA	-2.26791409784	-0.116454398436	0.0233344429133	0.0269447928767	0.213676065482	1.88481283151e-14	NA	11	49	49	-1.60121463642	-0.0758121197185	0.109329388158	0.0345354619017	0.0527570498494	1.29929392031e-05	NA	6	21	21	-2.01168041617	-0.0671327765858	0.0442536363129	0.0634893377754	0.196044511967	1.15545367083e-30	NA	12	20	20	-1.94075891216	-0.0689931647236	0.0522875269009	0.060515297472	0.175570362453	7.41343580629e-27	NA	13	37	37	-1.87426610713	-0.0600406769362	0.0608937565338	0.0738866014729	0.206671694052	1.149162449e-62	NA	17
ENSG00000145337.4	PYURF	2.26106926685	0.301352328874	0.0237549681369	0.00556841989367	0.0663004669083	7.36904571089e-05	NA	11	39	39	NA	NA	NA	NA	NA	NA	NA	NA	NA	NA	NA	NA	NA	NA	NA	NA	NA	NA	NA	NA	2.59945823656	0.590451713986	0.00933710392932	0.0019118084384	0.0163843631087	0.00201490552686	NA	6	31	31	1.60933422422	0.14072235019	0.107543279411	0.0140139583786	0.0313395718389	1.22301934727e-09	NA	20
ENSG00000197563.5	PIGN	2.25867355339	0.0796483807859	0.0239036987337	0.0446508993236	0.227819650815	4.63296010733e-15	NA	30	103	103	2.37371202192	0.0699973337315	0.0176102793022	0.0637119323589	0.411692441763	4.26104319792e-46	NA	25	61	61	1.70360963084	0.0500186214063	0.0884540410207	0.0831153354018	0.443315061474	5.29084311262e-81	NA	28	65	65	2.49078795102	0.0637034695406	0.0127460165522	0.0990745530144	0.382663074667	5.00517258881e-69	NA	41	131	131	1.83183648584	0.0508503393384	0.0669757855706	0.0902161996877	0.413984967792	6.57926783683e-148	NA	38
ENSG00000090266.8	NDUFB2	-2.25573870581	-0.0977153234224	0.0240870000177	0.0283256296981	0.0494633140296	0.000751891118429	NA	25	184	184	-2.4099190698	-0.783772886424	0.0159560595179	0.00113770717207	0.119952807741	1.88375035874e-11	NA	2	22	22	-1.04047642676	-0.200742692228	0.29811861048	0.00196801831945	0.0688101036766	1.39766800492e-10	NA	8	37	37	-1.32236288847	-0.312931378639	0.186047340524	0.00286148440816	0.131723270937	4.98855731462e-20	NA	3	29	29	-2.00336710729	-0.678092593162	0.0451378993187	0.00103706827896	0.121638563663	2.50706025049e-35	NA	4
ENSG00000095002.8	MSH2	2.25017200408	0.303694869881	0.0244380287236	0.00354174870568	0.0878825333959	4.18913460956e-06	NA	7	57	57	-0.210164894646	-0.0296288515237	0.833538977671	0.0035353826608	0.0650816912323	1.47703421997e-06	NA	6	19	19	0.883645575199	0.0484979055331	0.376887568437	0.0224186772505	0.0826584109692	1.51186655446e-12	NA	23	79	79	0.00288524149187	0.00233396202213	0.997697913553	0.00398186019106	0.0682722802748	1.33386252126e-10	NA	3	25	25	-0.0795104288818	-0.00531785732174	0.936626636828	0.012399784162	0.0794150646485	4.04395404992e-23	NA	2
ENSG00000155368.12	DBI	2.24946961761	0.103356382554	0.0244826337107	0.03019676606	0.13892287697	2.45186092378e-09	NA	11	31	31	1.5351549528	0.0600749629681	0.124745770553	0.0399839490638	0.249303065181	1.71516878313e-24	NA	19	63	63	1.64560424181	0.0554606770101	0.0998452652678	0.0527475604165	0.178023714583	6.06803096715e-27	NA	24	46	46	2.17145517973	0.0730785216866	0.02989678167	0.058573082634	0.186332880332	1.98571010029e-28	NA	12	47	47	1.9483284672	0.0660275870055	0.051375673007	0.0569403087405	0.224656680767	2.01633984137e-68	NA	19
ENSG00000185252.13	ZNF74	-2.24892165791	-0.149575269174	0.0245174808111	0.0129314699739	0.0766790511734	2.51672310358e-05	NA	4	25	25	NA	NA	NA	NA	NA	NA	NA	NA	NA	NA	-1.73114550612	-0.298620577761	0.0834258157959	0.00219836578434	0.0170714298208	0.00167584806901	NA	4	15	15	-2.676054911	-0.134549562436	0.00744944389073	0.0284017264722	0.0742998295494	1.18205616905e-11	NA	23	82	82	-1.93964028569	-0.086804710913	0.0524234213391	0.0323497616365	0.0614621824503	8.78443947751e-18	NA	13
ENSG00000160193.7	WDR4	2.24672938264	0.0877218328203	0.0246573272413	0.0630865895582	0.26328071544	1.29824516302e-17	NA	12	50	50	1.2931877496	0.094515689245	0.195946131558	0.0127460831222	0.265480960119	2.71787790393e-26	NA	13	68	68	2.58743576514	0.160373423719	0.00966932221972	0.0194137486589	0.347954404849	9.15883663657e-59	NA	9	55	55	2.05823460629	0.0841447233761	0.0395676181245	0.0512248724419	0.32386667531	7.9141792933e-55	NA	7	39	39	2.01639599428	0.0945312743021	0.0437585840543	0.0386513426002	0.340667396876	1.10368369748e-115	NA	8
ENSG00000073578.12	SDHA	-2.24421915543	-0.44841701798	0.0248183041471	0.00352955308924	0.187039182789	2.83903278004e-12	NA	4	38	38	-0.227440536022	-0.0990960131876	0.82008120289	0.000493354072155	0.123965062943	5.05895436045e-12	NA	1	18	18	-0.641831314889	-0.19805103185	0.520982714756	0.000679886124595	0.0190834696092	0.000891945748356	NA	6	23	23	0.78988284808	0.11509525244	0.4295961891	0.00368516478313	0.201123076392	5.17838087678e-31	NA	4	51	51	1.85893006521	0.13105720719	0.0630370518733	0.0119256211204	0.125358896936	2.54558792576e-36	NA	19
ENSG00000010803.12	SCMH1	2.2406890956	0.323596463087	0.0250462209321	0.00263425102159	0.024078785816	0.0197763623903	NA	3	24	24	0.779023521556	0.0594570941557	0.435965859057	0.0136658971372	0.0776947230153	1.22950473955e-07	NA	23	82	82	-1.2701503459	-0.242336239633	0.2040310809	0.00215288008444	0.0110487791795	0.0119664215953	NA	3	19	19	1.44016325781	0.156509211996	0.149821215609	0.00553766413719	0.0468982008996	1.32866371552e-07	NA	14	52	52	1.12976261961	0.148137435089	0.258576263131	0.00496122116699	0.0415043855745	2.44458130386e-12	NA	17
ENSG00000122484.7	RPAP2	2.2391835328	0.265952819343	0.0251439768502	0.00560794213226	0.165188392555	4.06923908833e-11	NA	6	20	20	2.02566558796	0.193758732679	0.0427990653702	0.00733843393318	0.194768510257	2.74269681452e-18	NA	7	35	35	2.07677647083	0.106803792451	0.0378221948299	0.0280193430056	0.154836302418	2.8278540333e-23	NA	24	51	51	2.3474764576	0.20391013219	0.0189010675767	0.00881475344729	0.196740867939	1.98823934065e-30	NA	8	38	38	2.01541847333	0.07935436123	0.0438608204266	0.0431344650983	0.195129614385	7.31317642274e-59	NA	21
ENSG00000179639.6	FCER1A	2.2378700546	0.0356403709308	0.0252295303445	0.10556918946	0.229036161188	7.40797442983e-15	NA	10	29	29	2.14961411806	0.0277647694548	0.03158575074	0.301140816733	0.524927377104	1.04533557962e-63	NA	13	40	40	2.11398330811	0.0267794016877	0.0345166930029	0.407392681234	0.586117300964	3.1472584518e-128	NA	16	56	56	2.27471410577	0.0287502753598	0.0229230857519	0.280869437356	0.491901240627	2.89601206638e-98	NA	17	60	60	2.22431611055	0.029417196225	0.0261271835256	0.338363725682	0.536018911967	2.40504784888e-221	NA	20
ENSG00000182993.3	C12orf60	2.23556267071	0.124930402743	0.0253804321211	0.0213822771281	0.10230664294	8.22413804483e-07	NA	11	55	55	2.64788056746	0.280016303264	0.00809981350767	0.00602328229896	0.0328202953054	0.000715555911719	NA	4	6	6	2.11934608877	0.126508482222	0.034061229315	0.018227040624	0.10862680824	3.37248460487e-16	NA	9	27	27	2.75477992816	0.236483745879	0.00587316251115	0.00875939276801	0.0845987019517	7.91647994679e-13	NA	3	9	9	2.691309777	0.147181154283	0.00711720736729	0.0228084058411	0.0980863704694	3.198051279e-28	NA	10
ENSG00000137106.13	GRHPR	2.23355247448	0.0353343373682	0.0255125339654	0.151291506442	0.294149989767	2.45306026685e-20	NA	5	27	27	1.94376731889	0.0459449387275	0.0519235164492	0.188131086908	0.618738590597	4.69633402972e-85	NA	9	17	17	1.85702900906	0.0473391617827	0.0633070270228	0.126784092642	0.556273332483	7.84906400002e-117	NA	10	42	42	1.85057525613	0.0295385685427	0.0642306821772	0.378049710375	0.574455867989	1.45225644732e-124	NA	18	61	61	1.97481471548	0.0304153037554	0.0482891784661	0.381144680731	0.591001201686	2.1410320017e-260	NA	23
ENSG00000168066.16	SF1	-2.23172257904	-0.192788440139	0.0256333039942	0.0186882399238	0.419259731639	1.13797697898e-31	NA	2	39	39	-2.22364191688	-0.125688018586	0.0261725459821	0.0335130290571	0.408904237278	3.73902534411e-44	NA	5	49	49	-2.59370990534	-0.0878391710497	0.00949465615638	0.0700811079964	0.281231785341	1.02781938095e-44	NA	7	21	21	-2.52360370204	-0.15829873577	0.0116158794408	0.0280408956554	0.472828464021	3.07137162138e-91	NA	6	47	47	-2.08350084385	-0.0967091171518	0.03720559486	0.0458492959284	0.399475313017	3.10319010443e-141	NA	12
ENSG00000171617.9	ENC1	-2.22204359095	-0.0536667783668	0.0262803598378	0.121094431266	0.342148129791	3.1204090294e-26	NA	4	12	12	-2.19447320716	-0.054684711715	0.0282014080467	0.0782736862197	0.336204822093	3.67556952956e-35	NA	10	27	27	-2.3169642305	-0.0441219647022	0.0205056803473	0.200765886056	0.508696622114	1.52818047369e-100	NA	19	45	45	-1.90228411635	-0.0375472679233	0.0571340210683	0.147667157448	0.370918285374	9.49313120353e-66	NA	20	77	77	-2.37345107673	-0.0438946328963	0.0176227274816	0.18429132119	0.454920664322	1.64721993428e-170	NA	26
ENSG00000172009.10	THOP1	-2.22180420625	-0.655390417689	0.0262965403506	0.000768113006304	0.0764581433437	1.90440697728e-05	NA	5	14	14	NA	NA	NA	NA	NA	NA	NA	NA	NA	NA	0.31875832536	0.0843598943268	0.749909782519	0.00107549255607	0.0180837775367	0.00128293987861	NA	4	6	6	1.7660536458	0.590370107577	0.0773868492115	0.000855871647576	0.0419799338837	5.64597450999e-07	NA	5	20	20	0.550616013013	0.0679980115057	0.581896929416	0.00235236078651	0.029428378387	3.88081247323e-09	NA	3
ENSG00000009844.11	VTA1	2.21681579781	0.122779487071	0.0266356815249	0.0207469190984	0.264400547944	1.07386862258e-17	NA	8	44	44	1.46574561835	0.197779419456	0.142717601267	0.00395106614153	0.23307909656	1.96518268949e-22	NA	8	34	34	0.0373348529954	0.0038969193722	0.970218016184	0.00401763766396	0.0675658618791	1.95936434287e-10	NA	5	11	11	2.21672247242	0.302339391422	0.0266420621634	0.00349927677319	0.251005223189	1.67342525039e-39	NA	4	27	27	2.006290104	0.335092057282	0.0448253052343	0.00210761989982	0.161060565564	3.44377829648e-47	NA	2
ENSG00000164331.5	ANKRA2	-2.21471977234	-1.33209637611	0.0267793048567	0.000248054837721	0.0265918781952	0.0142898688996	NA	1	13	13	NA	NA	NA	NA	NA	NA	NA	NA	NA	NA	-0.635627438469	-0.0786691036214	0.525019281098	0.00551671679008	0.0536141926002	1.85322546091e-08	NA	7	22	22	-0.996728079664	-0.0714274010804	0.318896516136	0.00844261839986	0.031626861618	1.47023264169e-05	NA	17	65	65	-1.34931174706	-0.101627818579	0.177236854046	0.0113438504529	0.0699874553895	3.18561321666e-20	NA	17
ENSG00000172159.11	FRMD3	2.21455403574	0.149950354656	0.0267906898957	0.0237715872778	0.094107667806	1.38882452581e-06	NA	22	96	96	1.93317692548	0.102894579348	0.0532144062616	0.0233171660199	0.132149993875	1.38395229211e-12	NA	17	40	40	1.46155196985	0.053186901267	0.143864024322	0.054538627048	0.238485616264	5.90168789391e-37	NA	51	119	119	1.81024184922	0.0560384586098	0.070258290419	0.0563335779272	0.212207170007	3.07290259205e-33	NA	35	88	88	1.67763511437	0.0580955917649	0.0934183534272	0.0622843062788	0.251238895937	2.80854509471e-78	NA	41
ENSG00000147459.13	DOCK5	2.21284700924	0.0530459711843	0.0269081950695	0.0213911048664	0.0998621727787	7.4966105562e-07	NA	13	89	89	NA	NA	NA	NA	NA	NA	NA	NA	NA	NA	NA	NA	NA	NA	NA	NA	NA	NA	NA	NA	-0.905892199606	-0.768914116051	0.364992913436	0.000171498608918	0.0962059795568	7.37627257234e-15	NA	3	26	26	0.551670502149	0.0696903857232	0.581174123411	0.0160434575494	0.0415669912741	1.88191323933e-12	NA	24
ENSG00000164182.6	NDUFAF2	2.20993117088	0.130668255084	0.0271099395264	0.0196803758035	0.171627632454	7.02483541815e-11	NA	6	48	48	-0.541506801473	-0.0458875919718	0.588158310927	0.00773068989173	0.0750550875497	1.87878717636e-07	NA	10	31	31	0.691469185537	0.0923615557223	0.489270738942	0.00390383981231	0.0718860326168	4.33216108993e-11	NA	7	35	35	1.71112079048	0.197730957147	0.087058816939	0.00760443482548	0.123653447217	1.04353654409e-18	NA	10	25	25	1.73171826178	0.125178945308	0.0833237375446	0.0160045995963	0.0934033183945	5.80596504711e-27	NA	9
ENSG00000172243.13	CLEC7A	2.20590184378	0.339025278021	0.0273908731104	0.00257480003184	0.217620188224	5.40454765466e-14	NA	8	36	36	-0.377677526938	-0.0672079926549	0.705670164343	0.00571424449731	0.0714977639056	1.86818718686e-07	NA	7	27	27	0.793751160441	0.018707642862	0.427340310184	0.100999845483	0.163292278661	4.88005525562e-25	NA	51	176	176	0.361246645656	0.0502860274612	0.717915074908	0.00400980174391	0.143388001282	8.12345285373e-22	NA	3	19	19	0.26625009274	0.00534958352645	0.790046606387	0.111381117334	0.179485486907	3.66622750194e-53	NA	61
ENSG00000060138.8	YBX3	-2.20402573971	-0.702648157546	0.0275225339415	0.000469979379002	0.0410020632934	0.00119928364183	NA	2	26	26	0.430827472068	0.0727671059491	0.666593822643	0.00567783343741	0.0589614855266	3.69793448949e-06	NA	9	52	52	-0.682472049325	-0.0153204120538	0.494940510796	0.10711743644	0.187975266198	7.01285319665e-29	NA	36	71	71	0.284628169792	0.0111674740649	0.775929027164	0.0249406919585	0.154769615234	2.28379468135e-23	NA	16	85	85	-0.552792493387	-0.0167946556121	0.580405509271	0.0615388839916	0.173757680188	2.60301846373e-51	NA	51
ENSG00000165434.6	PGM2L1	2.20008056725	0.114658527818	0.0278011793527	0.0221410089493	0.124239647728	2.82439239414e-08	NA	19	65	65	1.28860801593	0.0915406056743	0.19753439525	0.0107414128759	0.230594660375	1.49842009555e-22	NA	4	11	11	1.49191811643	0.123297056379	0.135720612749	0.0100193572321	0.151446459764	1.63459599815e-22	NA	7	20	20	2.12425424784	0.102583781101	0.033648889253	0.0271452476585	0.176362029829	1.11941867525e-26	NA	16	33	33	1.83465659704	0.105718152593	0.0665565870569	0.0209177826509	0.182832273242	2.79240594669e-54	NA	15
ENSG00000137806.4	NDUFAF1	-2.19158565764	-0.172205388223	0.0284094384895	0.00695060273382	0.155174604195	6.56864636722e-10	NA	7	54	54	0.299984599968	0.0474462479959	0.764188902418	0.00311389862253	0.271589841337	1.39052845239e-26	NA	5	57	57	-1.42740741306	-0.421307589656	0.153462495321	0.0008901241479	0.334444356816	5.58835520544e-56	NA	8	45	45	-1.59038159852	-0.109209854344	0.111748815614	0.0104072562463	0.246451809729	2.41971718728e-39	NA	12	53	53	0.206198188718	0.00228874012561	0.836636102642	0.0179357377606	0.274632232882	9.87860016675e-87	NA	24
ENSG00000167995.11	BEST1	2.1910196667	0.384943182039	0.0284503693004	0.00174196263512	0.0801660598117	8.78521761782e-06	NA	7	39	39	3.73321386034	0.208836993269	0.00018905194222	0.0237069405538	0.198551793695	5.2945677388e-19	NA	3	21	21	2.52327651104	0.190984399501	0.0116266938323	0.0142247312028	0.0673434591677	1.44830610842e-10	NA	9	23	23	3.50220562134	0.211813350727	0.000461423366757	0.0178805494134	0.20062882157	7.06897032687e-31	NA	5	40	40	4.24911133698	0.389422537405	2.14620234745e-05	0.00818078224864	0.152109297619	1.04864287874e-44	NA	7
ENSG00000099804.4	CDC34	2.18036214582	0.401417689607	0.0292306277904	0.00216024872807	0.163619972204	1.15746840818e-10	NA	4	44	44	-0.547354474925	-0.0392803461695	0.584135225342	0.0193957437289	0.258443658417	5.50102249879e-25	NA	12	46	46	-1.11956402066	-0.0552967094512	0.262899594938	0.040291971667	0.322806976145	3.11431920333e-53	NA	22	67	67	1.01974775044	0.0647236968142	0.307848108999	0.0284650500784	0.152873177947	2.84872639267e-23	NA	16	70	70	0.937298489668	0.13245558114	0.348605039644	0.00490314400048	0.144454856043	2.84649013125e-42	NA	7
ENSG00000125458.2	NT5C	2.17979613507	0.587146770895	0.0292725765654	0.00125939737558	0.0653963800392	7.91256740515e-05	NA	6	23	23	NA	NA	NA	NA	NA	NA	NA	NA	NA	NA	NA	NA	NA	NA	NA	NA	NA	NA	NA	NA	-0.362332845875	-0.0592044936498	0.717103315872	0.00235365329781	0.0410003253021	7.96526915623e-07	NA	6	21	21	0.504562763425	0.230092303034	0.613865968993	0.00083111198247	0.0330916728724	4.46605625839e-10	NA	8
ENSG00000171051.4	FPR1	2.17762484522	0.116753506381	0.0294339782764	0.0219865533524	0.220288516007	1.03743761304e-14	NA	5	7	7	1.29334167831	0.0512880410485	0.195892911709	0.047993913319	0.338383368251	3.81903437795e-35	NA	4	19	19	1.12835825279	0.0376134390356	0.259168651092	0.0723477015046	0.413866686058	7.74146922217e-74	NA	16	42	42	1.59473665349	0.0419648666653	0.110771137892	0.0995953575866	0.300042741599	1.42307218844e-49	NA	19	40	40	1.33788754782	0.0274519186829	0.180933096924	0.168888887768	0.365000730342	2.60713498748e-124	NA	24
ENSG00000038210.9	PI4K2B	-2.1740090723	-0.565959558331	0.0297044538743	0.00307222138796	0.0281701301453	0.0109793382396	NA	3	6	6	-0.227012516256	-0.0299835419461	0.820414009667	0.00516347000448	0.160955336101	1.711324947e-15	NA	10	60	60	NA	NA	NA	NA	NA	NA	NA	NA	NA	NA	-0.123451043503	-0.0209684926317	0.901749939286	0.0115088975084	0.0997406846802	3.33669866205e-15	NA	25	65	65	1.45978013606	0.0998798699877	0.144350509514	0.0159065559506	0.0426426706966	1.08219825322e-12	NA	35
ENSG00000198087.7	CD2AP	2.17052735941	0.490253352265	0.0299669183086	0.00120681029689	0.180823344429	1.05646892285e-11	NA	4	39	39	1.06660911498	0.137766987602	0.286148382762	0.00598851072879	0.0635400677465	9.42399467801e-07	NA	13	30	30	0.535991119719	0.0678138667037	0.591964687818	0.00539672206729	0.116022113143	2.18802665811e-17	NA	15	36	36	1.09517586003	0.0694820118802	0.273439599293	0.0139959156816	0.18815194819	4.71466217464e-29	NA	27	126	126	1.26008147515	0.0697156571253	0.207639972215	0.0226357746048	0.1608951373	3.75177882469e-47	NA	45
ENSG00000164111.10	ANXA5	2.1698535311	0.185607878121	0.0300179435673	0.00899901374341	0.289860129377	1.37355760932e-19	NA	5	45	45	2.5030011221	0.174009116092	0.0123145153653	0.0135940279158	0.268841585025	2.20432232502e-26	NA	9	65	65	2.02628021666	0.156695082642	0.0427360773894	0.0142324165137	0.339117631604	2.33510850797e-57	NA	24	78	78	2.76982338762	0.202398287978	0.00560866957909	0.010719334333	0.282731405268	1.22008974846e-45	NA	11	69	69	1.53339086928	0.0790122956966	0.125179577115	0.0295324920167	0.311059932928	1.03328977516e-102	NA	20
ENSG00000148459.11	PDSS1	-2.16893751672	-0.160745819868	0.0300874279752	0.0150030130322	0.414789584145	2.46385047085e-30	NA	11	56	56	-0.750820613479	-0.0523137239492	0.452760621997	0.0167931325786	0.499816141792	2.03888402029e-59	NA	19	116	116	-0.937794450335	-0.093122550635	0.348350053661	0.00947918847907	0.43735106314	1.38592410442e-80	NA	8	59	59	-1.99101535384	-0.177834076585	0.0464791992924	0.0113241460823	0.491312330962	1.13401173006e-96	NA	10	61	61	-1.33875936225	-0.0705257268186	0.180649024157	0.0331975377516	0.479426073313	9.87288536839e-185	NA	25
ENSG00000148153.9	INIP	-2.16708606429	-0.602954594731	0.0302282923177	0.000358173683246	0.0587299821619	0.000249021722051	NA	4	24	24	0.144233992138	-0.00855451571992	0.885315699729	0.00595103667444	0.019908421618	0.00833069928642	NA	6	15	15	0.562730491161	0.0464098882549	0.57361841817	0.012637990147	0.027541790916	6.22182436327e-05	NA	1	1	1	0.602393799003	0.0354291329787	0.54691203671	0.00667429192948	0.0265948029841	6.78556147968e-05	NA	14	56	56	0.528006397924	0.0514631297831	0.59749489535	0.00801763772221	0.0212881394993	5.94677260463e-07	NA	2
ENSG00000180376.12	CCDC66	2.16624527857	0.180088419818	0.030292448825	0.0157470354893	0.262287843036	4.30778114663e-17	NA	2	15	15	0.275041666312	0.00714357866453	0.783284227187	0.012378290774	0.109201895085	1.3984226072e-10	NA	27	127	127	0.678204491943	0.0304961118251	0.497642044852	0.0239373787706	0.128182802936	1.61136949131e-19	NA	22	71	71	2.52131276356	0.220916594973	0.0116917879572	0.0120033193955	0.200566119553	9.537712461e-31	NA	16	52	52	1.1778082326	0.102778577724	0.238873065851	0.0106913314931	0.179272929845	5.18583682963e-53	NA	29
ENSG00000166145.10	SPINT1	2.16546943631	0.345440050493	0.0303517535469	0.00219697702054	0.0683104970161	7.40478028148e-05	NA	3	13	13	1.51729781785	0.0719299972737	0.129191508914	0.0308775009994	0.123295763761	6.20914813003e-12	NA	2	19	19	0.686494085915	0.0786669432525	0.492401592449	0.00592412973523	0.130738260452	6.03891668471e-20	NA	7	24	24	2.02944060229	0.160053354715	0.042413433128	0.0119319424735	0.111552202044	8.98336287137e-17	NA	8	41	41	0.562408089389	0.0667757052185	0.573838008802	0.0043401386825	0.131456696125	4.10721674337e-38	NA	5
ENSG00000186395.6	KRT10	-2.16253109063	-0.111880678841	0.0305772632999	0.0301394140799	0.178179094764	5.46060641968e-12	NA	11	35	35	-1.82152110078	-0.18961171076	0.06852768214	0.0103191195423	0.156543039841	1.31065008522e-14	NA	8	31	31	-1.82155733401	-0.104439885283	0.0685221797489	0.0191084345246	0.188823268276	1.64586230931e-28	NA	22	57	57	-2.10609427771	-0.116101278485	0.0351961638049	0.0323118536356	0.19425647477	6.09279836595e-30	NA	8	32	32	-1.89637303757	-0.0798130292944	0.0579107345635	0.0551355423871	0.245982786985	4.91878668633e-76	NA	17
ENSG00000119396.6	RAB14	-2.15162596281	-0.0760804353821	0.0314268255885	0.0382401867272	0.157970493721	2.19112715912e-10	NA	12	35	35	-1.7462221613	-0.106344098217	0.0807723553866	0.0185607877634	0.352876891319	1.64146107982e-37	NA	12	39	39	-1.62823118545	-0.110827164858	0.103475874579	0.0139003020715	0.257664569323	5.3733117598e-41	NA	16	35	35	-1.86050898569	-0.0811822078225	0.0628135483454	0.0413072575233	0.327450009527	4.4656333717e-56	NA	9	18	18	-1.72579897582	-0.0648988858437	0.0843835841613	0.0545936172852	0.340481605641	2.50801796891e-114	NA	13
ENSG00000160221.12	C21orf33	-2.15030887786	-0.37194274983	0.0315307906289	0.00385886527144	0.158898866683	1.29608483483e-10	NA	7	21	21	-2.24254848926	-0.300515956881	0.0249259451193	0.00690224158187	0.190666634927	2.6612600329e-18	NA	5	19	19	-0.878981040067	-0.0519372486719	0.379411556086	0.0194280194108	0.133955638919	7.13108205708e-20	NA	19	59	59	-2.48368127759	-0.317172280794	0.0130032132335	0.00795388847502	0.202463981453	2.5027205237e-31	NA	11	30	30	-0.979792432662	-0.110769455769	0.327188588254	0.012409733271	0.226534676525	3.10527584286e-69	NA	19
ENSG00000048162.15	NOP16	2.14987713355	0.191095532694	0.0315649348125	0.0225830381075	0.281287047363	4.03699842746e-19	NA	6	28	28	0.623535160945	0.0325816233165	0.532932903989	0.0259039119948	0.219201520854	7.73788273671e-21	NA	3	9	9	0.56539554063	0.0280239745213	0.571804757047	0.0310525839296	0.207321770503	1.40574378454e-31	NA	10	41	41	1.52433622303	0.10897650426	0.127424742908	0.0280507743256	0.264359696337	7.40242899812e-43	NA	8	25	25	0.86886147306	0.0443577702567	0.384922904612	0.0457132443111	0.25833314956	3.01518031727e-81	NA	23
ENSG00000133313.10	CNDP2	-2.1490381066	-0.055557387356	0.0316313793481	0.0801477707598	0.37915856149	1.5081923119e-26	NA	20	55	55	-1.71040068457	-0.055484654359	0.087191804532	0.0683305304061	0.398900263805	2.27418323663e-44	NA	7	19	19	-2.0900830405	-0.0550960754767	0.0366103408605	0.111495079903	0.447720566482	2.68480775538e-82	NA	15	39	39	-2.08463890101	-0.0531346229589	0.0371020905704	0.108820181015	0.415687722084	6.12537786864e-76	NA	23	69	69	-1.75533353595	-0.0450164290788	0.0792022733859	0.107136923551	0.436397582331	1.46105061188e-159	NA	36
ENSG00000104361.5	NIPAL2	-2.13360036061	-0.114466757775	0.0328755084482	0.0548064380008	0.299127126049	3.56688271786e-20	NA	8	43	43	-1.24713879693	-0.0391563659215	0.212346609448	0.0994630304528	0.169699293156	4.77564425016e-16	NA	6	22	22	-0.923681753137	-0.0332349199784	0.35565203504	0.0632649989674	0.162300895285	2.84400127824e-24	NA	18	42	42	-1.97305666526	-0.0600375613145	0.048489106728	0.128195236727	0.234282512457	1.66273768363e-36	NA	16	62	62	-1.28346984239	-0.0415681629739	0.199327518581	0.110102930069	0.238431746923	2.97671880848e-73	NA	15
ENSG00000112763.11	BTN2A1	2.12963962696	0.213611173482	0.0332013768477	0.00624025515215	0.0628853299471	0.000139519440604	NA	7	68	68	3.00878688586	0.238177499821	0.0026229303332	0.0118070936457	0.106859313068	2.27511177588e-10	NA	13	36	36	1.93712660661	0.131207615353	0.0527298689794	0.0164415782935	0.107330507656	2.25672768896e-16	NA	15	35	35	3.42239269033	0.231990275277	0.00062072594269	0.015167071112	0.11442048715	2.84192371876e-17	NA	18	80	80	4.27010328541	0.302821294274	1.95382465217e-05	0.0128277027872	0.129577653204	1.28863369384e-37	NA	22
ENSG00000197798.4	FAM118B	-2.12807263996	-0.0728345532815	0.0333310613684	0.0318505727583	0.149930471712	7.79300211178e-10	NA	16	56	56	-1.0904832208	-0.0271633846808	0.275500340617	0.111592656349	0.246362406615	3.97583564895e-24	NA	33	80	80	-1.75719925418	-0.0418117374231	0.0788838523585	0.146681995937	0.274291445166	1.87826797139e-43	NA	20	42	42	-1.28545309374	-0.0362469328828	0.198633997945	0.0622797097823	0.308217882971	8.25684898557e-52	NA	10	33	33	-1.67510756945	-0.0505174666106	0.0939131280796	0.0784199421048	0.311531033037	1.22945800331e-101	NA	27
ENSG00000137513.5	NARS2	2.12304308154	0.401591758793	0.0337502419112	0.00286150164967	0.610009193988	5.22417054014e-56	NA	2	34	35	2.09449584223	0.121860402542	0.036215833059	0.0279983391202	0.558822460425	9.53341234803e-73	NA	9	43	43	2.1806631171	0.0631838806654	0.0292083429682	0.0834356419868	0.353928780214	4.32121431121e-60	NA	10	19	19	2.15194599698	0.396063961641	0.0314016079178	0.00295727398177	0.64070389483	7.86011268992e-155	NA	2	32	32	1.77741690119	0.0530551925983	0.0754996720363	0.112101491125	0.557378106246	1.44361087772e-236	NA	41
ENSG00000153823.14	PID1	2.12176465988	0.655874043814	0.0338575057202	0.000588068795079	0.111490096598	2.02406442374e-07	NA	1	10	10	0.0949685975132	0.00650511009074	0.92433976971	0.120642957627	0.26855407355	2.77939824095e-26	NA	24	81	81	0.775855367501	0.0285826082811	0.437834388146	0.0476549692785	0.180094694388	3.68349783983e-27	NA	7	24	24	-0.58137053828	-0.0185000727567	0.560990749292	0.0278345891485	0.221530003015	1.72525088812e-34	NA	26	99	99	-0.0441658138928	0.00189520429767	0.964772232011	0.0150789851722	0.195158622188	2.81242191998e-58	NA	19
ENSG00000104695.8	PPP2CB	-2.12155235196	-0.364548875781	0.0338753472508	0.00336627009336	0.0475315449082	0.000964773286563	NA	10	56	56	-1.23833430268	-0.291837062478	0.215592129634	0.00252381498947	0.108630591569	3.08652147496e-10	NA	2	14	14	NA	NA	NA	NA	NA	NA	NA	NA	NA	NA	-1.23840717011	-0.263838062384	0.215565123356	0.00307723655483	0.0993772434823	6.10619498499e-15	NA	3	17	17	-1.18564497537	-0.294786239069	0.235762532946	0.00197425629941	0.0643606666985	8.66071964324e-19	NA	2
ENSG00000079257.3	LXN	-2.11799206481	-0.0811371277099	0.0341757397248	0.040596280013	0.324357728774	2.15254040438e-22	NA	15	57	57	-1.35337658685	-0.103995914455	0.175935353299	0.0126202793618	0.313486078309	2.81489327787e-32	NA	33	118	118	-1.33840614687	-0.0766574058242	0.180764076223	0.0203529790257	0.447692904974	9.44388192314e-83	NA	28	76	76	-2.01048329581	-0.113324624289	0.0443800624151	0.0192925858854	0.358767134755	1.19763464893e-61	NA	22	93	93	-1.47879179321	-0.0370091867867	0.139195969922	0.102832109325	0.433656861452	1.78554847531e-158	NA	66
ENSG00000124222.17	STX16	2.1156469791	0.216440621335	0.0343748431133	0.00720818187405	0.0528513702951	0.000413968042721	NA	5	18	18	NA	NA	NA	NA	NA	NA	NA	NA	NA	NA	NA	NA	NA	NA	NA	NA	NA	NA	NA	NA	NA	NA	NA	NA	NA	NA	NA	NA	NA	NA	NA	NA	NA	NA	NA	NA	NA	NA
ENSG00000066084.8	DIP2B	2.11456894875	0.509878646965	0.0344667024883	0.00132416812762	0.110768524805	2.85374281252e-07	NA	1	4	4	0.665599603768	0.0435695381828	0.505667059739	0.0132552878432	0.0618539275039	2.82793037289e-06	NA	3	28	28	0.926586441356	0.0722357980959	0.354141297292	0.0109742291709	0.0582669893355	2.34730535006e-09	NA	14	57	57	-0.208540206299	-0.10735092433	0.834807192554	0.00149936160812	0.0540647392033	1.41244023345e-08	NA	5	24	24	0.0309651841787	0.00865011774759	0.975297305351	0.0041329016609	0.0715060481182	1.21452998635e-20	NA	13
ENSG00000139197.6	PEX5	-2.11427402554	-0.064250657285	0.0344918695124	0.0754280204734	0.234221761189	2.21602795372e-15	NA	11	55	55	-1.49899871279	-0.06583953728	0.133873965992	0.0512756786374	0.432625121413	9.35240567656e-48	NA	12	60	60	-1.49004143391	-0.113156770463	0.136213341766	0.0139878486118	0.433744137724	9.57436429643e-81	NA	8	36	36	-1.73769602237	-0.067693009966	0.0822643899747	0.0709004678657	0.349673848476	5.43757142295e-60	NA	6	24	24	-1.67261976519	-0.0605168227888	0.0944021733691	0.0803749544268	0.419956279106	4.11518739598e-152	NA	26
ENSG00000152315.4	KCNK13	-2.11306157141	-0.191735176102	0.0345954982688	0.00717835851514	0.0760897585792	2.53159809243e-05	NA	6	35	35	-0.792757391767	-0.508518296943	0.427919185387	0.000160765939393	0.0716115253591	4.54534841541e-07	NA	2	10	10	-0.503206318106	-0.033955237447	0.614819223185	0.0131137315949	0.12106980416	6.3894399606e-18	NA	21	45	45	-2.32042829525	-0.305570510808	0.0203177197002	0.00379923192789	0.100736739547	3.10580651561e-15	NA	9	33	33	0.0704624485303	-0.00269628201777	0.943825587963	0.00148587812634	0.120331823711	6.89498769192e-35	NA	9
ENSG00000108387.10	SEPT4	-2.11187456872	-0.267572240465	0.0346972092057	0.00557669951222	0.0649685751382	8.82467134116e-05	NA	5	34	34	-0.776625289175	-0.267589685968	0.437379876789	0.000638259749387	0.0450146936371	5.26839945212e-05	NA	6	17	17	-1.0798814226	-0.776555055037	0.280194986903	0.00013598997143	0.0328034707008	1.08214190798e-05	NA	2	10	10	-1.16485868616	-0.158368670199	0.244076199006	0.0047020062848	0.0796796439534	3.96986136009e-12	NA	6	52	52	-1.57310153958	-0.125281012571	0.115695308515	0.0126244586789	0.0501364292697	9.27682706393e-15	NA	18
ENSG00000154642.6	C21orf91	-2.10934281349	-0.475861895453	0.0349150017885	0.00171214771891	0.0622993813913	0.000146649482037	NA	1	3	3	NA	NA	NA	NA	NA	NA	NA	NA	NA	NA	-0.145547407889	-0.00303325068485	0.884278688138	0.00850402659214	0.0816489488576	2.51504136156e-12	NA	24	44	44	-1.2815488044	-0.102873150512	0.200000969154	0.0124875701367	0.0187467374862	0.000948239778448	NA	19	77	77	-0.202593851515	0.0358904315648	0.839452496128	0.00418201345975	0.0731027316538	5.18376985203e-21	NA	14
ENSG00000103549.17	RNF40	-2.10586027087	-0.612444203152	0.0352164915937	0.00259050128112	0.0262138095562	0.0108661857456	NA	6	52	52	-0.237279557908	-0.0349351962576	0.812439919745	0.00259230542995	0.0709623255463	2.98967576665e-07	NA	6	32	32	-0.729866833948	-0.0761177751425	0.465471586949	0.00561757908437	0.0336974734662	9.80790331359e-06	NA	7	30	30	-1.9365834492	-2.23095886602	0.0527962827309	0.00015316346935	0.0196135243849	0.000755367827729	NA	2	11	11	-0.517283426479	-0.165355224153	0.604958321791	0.000954046792826	0.0433678433905	6.11701030909e-13	NA	5
ENSG00000081189.9	MEF2C	2.09640934516	0.780786110464	0.0360458941161	0.000560996957204	0.0658520675605	8.68329541526e-05	NA	9	19	19	2.10643651236	0.449055128055	0.0351664524785	0.00171000881258	0.153154979825	1.61716294623e-14	NA	2	8	8	2.635361	0.591536119881	0.00840478417609	0.00132351892331	0.0432375654671	4.90601965496e-07	NA	5	10	10	1.95771147036	0.261940874896	0.050263878537	0.00472537372605	0.135560235904	8.60543455817e-21	NA	8	27	27	2.24814789482	0.504166062352	0.024566760902	0.00162734811266	0.103590239937	1.07953428881e-29	NA	5
ENSG00000175463.7	TBC1D10C	-2.09483452515	-0.521982774409	0.0361857048514	0.00252131750671	0.121008992837	6.99832798596e-08	NA	6	22	22	-2.02428425839	-0.205479980506	0.0429409123606	0.018822961866	0.128657011852	4.41993402983e-12	NA	7	32	32	-2.054938298	-0.372089998852	0.039884964744	0.00235486813595	0.0282490323258	4.81864515881e-05	NA	3	12	12	-1.95831204855	-0.239865888397	0.0501934078734	0.0156793675229	0.191114698384	1.25965253406e-29	NA	12	55	55	-1.69387412798	-0.225429831721	0.0902892041938	0.0149694369561	0.132711386206	1.60518618955e-38	NA	18
ENSG00000103479.10	RBL2	2.09397377908	0.065700317621	0.0362623160993	0.0551251763573	0.250195692273	2.68108253474e-16	NA	8	36	36	2.18900842006	0.10652054271	0.0285962280314	0.033753895392	0.276171803775	2.42264080571e-27	NA	17	47	47	1.89356688067	0.11825606111	0.0582825230472	0.01770171714	0.30247943282	3.47282446673e-49	NA	16	38	38	2.05773168323	0.0861424775976	0.0396158972159	0.0430421483979	0.290606023789	2.10227375934e-47	NA	21	42	42	1.44913673719	0.0806182406171	0.147299400362	0.0245176178096	0.2847482467	4.14455275703e-91	NA	20
ENSG00000175395.11	ZNF25	-2.08904229409	-0.228337544962	0.0367039161325	0.00217813595771	0.0323838480102	0.00694266277657	NA	3	22	22	-0.755871031463	-0.0825574329848	0.449726523841	0.00707653835597	0.104652135916	3.07279795349e-10	NA	3	22	22	0.423011735957	0.0511418106328	0.6722866985	0.00509827895987	0.119540377551	9.55278814492e-18	NA	13	52	52	-1.9921937084	-0.141888139023	0.0463498082933	0.011916162699	0.132346635776	8.16737168649e-20	NA	7	35	35	0.0647447724961	0.0119226540883	0.948377214285	0.00221122315856	0.134892879666	5.3563364053e-39	NA	13
ENSG00000167283.3	ATP5L	-2.08428634594	-0.639746813828	0.0371341285894	0.000794371542136	0.0252069207495	0.0161994824863	NA	3	15	15	NA	NA	NA	NA	NA	NA	NA	NA	NA	NA	0.288294353672	0.0295396207686	0.773121428887	0.00648604427007	0.045177708326	2.55883389852e-07	NA	8	20	20	0.958173632622	0.25156616994	0.337975210738	0.00109006807311	0.0441298570313	2.84775051378e-07	NA	1	6	6	0.172964086855	0.0141627564544	0.862679656646	0.00372524110213	0.0594347184465	2.96276612487e-17	NA	18
ENSG00000164077.9	MON1A	2.08420274517	0.384755912513	0.0371417291628	0.00313933495361	0.109345631733	2.03319393444e-07	NA	9	44	44	2.40182114503	0.43023925011	0.0163136825148	0.00181303432877	0.071705752118	3.80025679923e-07	NA	7	34	34	2.77038705017	0.305780589898	0.00559897154658	0.00631247566738	0.0471312835668	1.38455793933e-07	NA	5	20	20	2.25221396251	0.450838364598	0.0243087540918	0.00206692703159	0.110798684953	1.35064855034e-16	NA	10	44	44	2.35685065671	0.638171708146	0.0184306574322	0.00107802367526	0.0911836250481	3.80688748746e-26	NA	11
ENSG00000104972.10	LILRB1	2.08220328132	0.195120231704	0.0373239056919	0.0112441426348	0.302614774159	3.81320092407e-21	NA	13	76	76	-0.876810488625	-0.15181802388	0.380589581161	0.00384627764133	0.338112843169	2.69510346732e-35	NA	9	46	46	0.369159749515	0.0297635841758	0.712008655467	0.0106901291624	0.3154644827	6.2900790548e-53	NA	9	51	51	1.08213076738	0.0968738307904	0.27919442619	0.0117777797065	0.33783246348	7.46608684845e-58	NA	7	55	55	1.35248354671	0.0913510426964	0.17622067871	0.0193922451934	0.357892675991	2.25266685532e-121	NA	5
ENSG00000108666.5	C17orf75	-2.08072497926	-0.120705363735	0.0374590863295	0.0153503238136	0.235082112056	2.20997952092e-15	NA	7	25	25	-2.78886152579	-0.115658552002	0.00528936754384	0.0398547466272	0.497749003811	3.26189636609e-61	NA	10	24	24	-2.4439594474	-0.113559571338	0.0145270593284	0.0322840824543	0.468485053528	4.67705919299e-88	NA	14	49	49	-2.28071536884	-0.0877994262451	0.022565295131	0.0439461992299	0.371612474013	2.33396493867e-64	NA	12	37	37	-2.096500493	-0.062357153216	0.0360378162333	0.076421739149	0.371970058329	3.17716155439e-128	NA	29
ENSG00000139343.6	SNRPF	2.0775578022	1.10833529277	0.0377501061937	0.000139731016929	0.0907269109323	1.78024281085e-06	NA	1	21	21	1.20495628058	0.246522686206	0.228220179962	0.00216590768331	0.0380271453349	0.000219122566027	NA	6	59	59	0.317334837275	0.542036280207	0.750989545997	2.15824067429e-05	0.0560264216013	7.17288282201e-09	NA	2	10	10	-0.912336426013	-0.663745838658	0.361591644667	0.000675124399184	0.0876089958644	2.41120142248e-13	NA	7	36	36	0.806290915008	0.137093882911	0.420075127653	0.00173167746493	0.0573435483151	1.22233542573e-16	NA	8
ENSG00000136319.7	TTC5	-2.07539868355	-3.14020830358	0.0379496001078	2.96739013576e-05	0.0787681658208	9.14666653037e-06	NA	1	14	14	0.909483313145	0.196318428229	0.363095062132	0.00241340436215	0.0277806039901	0.00190405439302	NA	6	17	17	0.481715118659	0.105814830917	0.630008334551	0.00131804455464	0.240214486059	2.79505200547e-37	NA	6	13	13	-1.06010339972	-0.170948446133	0.289097561315	0.00559105336208	0.0556692574689	7.80170464929e-09	NA	12	32	32	-2.5610090633	-0.155072051229	0.0104368633407	0.0264105281513	0.0446574915337	3.37347462431e-13	NA	37
ENSG00000171522.5	PTGER4	-2.07323712339	-0.186200521067	0.0381502170728	0.00528244698572	0.0291462734262	0.00990746793065	NA	9	36	36	-1.83791222838	-0.166922024714	0.0660753399051	0.0092846033817	0.06551293	1.30948380978e-06	NA	18	55	55	-1.69649232519	-0.247153074	0.0897926824051	0.00327420759174	0.138625821932	1.01759335051e-20	NA	11	27	27	-1.70774571518	-0.128707514972	0.0876835356281	0.00823862381895	0.0612296053334	1.48300357301e-09	NA	19	49	49	-0.159391550305	-0.00914547326843	0.873360395688	0.0146322543708	0.109925809839	1.16217842918e-31	NA	24
ENSG00000130560.4	UBAC1	2.07114680866	0.137689237504	0.0383450786408	0.0161116479948	0.112432197511	1.65584486243e-07	NA	6	15	15	1.06149215742	0.139458400398	0.288466295153	0.00411443947008	0.146713448803	5.65179684722e-14	NA	5	11	11	1.33392716209	0.205427058491	0.18222772876	0.00363894835393	0.10415031399	8.56593689729e-16	NA	13	58	58	1.50577492799	0.0780963807731	0.132124961633	0.0268728310563	0.126233039268	3.01485193709e-19	NA	9	21	21	1.89038381174	0.11067630735	0.058706646876	0.025270054751	0.127291329282	6.69638556576e-37	NA	18
ENSG00000182511.7	FES	-2.06776830262	-0.176339476116	0.0386618156521	0.00744355090336	0.119575577147	5.51954187301e-08	NA	9	29	29	-1.55799141519	-0.132090190415	0.119235283188	0.00622480953882	0.0606994016044	3.22567499482e-06	NA	6	37	37	-1.31277114439	-0.111371691694	0.189260076118	0.0100503366694	0.142280400852	7.25211387943e-22	NA	7	30	30	-2.03081362276	-0.134899518715	0.0422739045897	0.0131443658394	0.110636893043	1.2634443167e-16	NA	12	63	63	-0.52214960409	-0.0183043052458	0.601566171436	0.0380653719912	0.142436685622	8.53067913855e-42	NA	30
ENSG00000071564.10	TCF3	-2.06397831243	-0.131304851133	0.0390197727181	0.0254117248609	0.0662433485219	9.70002238858e-05	NA	9	34	34	-1.18630974728	-0.103490749063	0.23549999871	0.00676592557634	0.0315989577271	0.000939867298833	NA	7	36	36	-2.30715133584	-0.178624723223	0.0210463849279	0.0144312025353	0.0449205906107	2.55798764063e-07	NA	11	27	27	-1.91156971419	-0.101290770977	0.0559314070106	0.0289256885222	0.0789464443638	1.85546224516e-12	NA	22	54	54	-2.43012080367	-0.130292343524	0.0150937910289	0.030056738622	0.0552879375555	3.08980599607e-16	NA	26
ENSG00000122643.13	NT5C3A	2.06241619334	0.0880086795449	0.0391681289114	0.0265452980679	0.315177239757	4.0280690829e-21	NA	11	22	22	2.08486938434	0.0904556305609	0.0370811583992	0.0315869397354	0.355445754166	2.5509153935e-38	NA	30	64	64	1.85033954084	0.141780985619	0.0642646270233	0.0134966350054	0.30419177345	1.34784270629e-50	NA	12	27	27	2.10925233798	0.0822014623753	0.0349228064389	0.0372056535599	0.344905408837	3.78174010445e-59	NA	13	24	24	1.88342157282	0.121591245306	0.0596432590728	0.0164101446687	0.322798138139	9.84421519644e-107	NA	11
ENSG00000106105.9	GARS	2.06090932935	2.20656776159	0.0393116910875	7.53769339339e-05	0.102059034444	5.76982044767e-07	NA	3	20	20	NA	NA	NA	NA	NA	NA	NA	NA	NA	NA	NA	NA	NA	NA	NA	NA	NA	NA	NA	NA	0.588398701434	0.0490496586207	0.556264709167	0.0137887228659	0.0953361102356	1.90412083115e-14	NA	12	25	25	0.389641264357	0.0265439003939	0.696801834477	0.00845099170602	0.0379361065271	1.87529463335e-11	NA	19
ENSG00000182108.5	DEXI	2.05790776251	0.165660950549	0.0395989884534	0.00701732245473	0.120324879275	7.48437810089e-08	NA	5	16	16	3.50747369792	0.229049174091	0.00045238307204	0.0160575602962	0.251075965811	2.30507087244e-24	NA	8	38	38	4.03180200468	0.402871511962	5.53508101787e-05	0.00707231351348	0.217046291242	3.16827669122e-33	NA	10	29	29	3.46309999915	0.212432576344	0.000533989899577	0.0195520368661	0.236155532346	4.32517172247e-37	NA	17	56	56	2.96054357644	0.144303894912	0.00307096674344	0.0299407956545	0.215609226371	1.799212063e-65	NA	50
ENSG00000171204.8	TMEM126B	-2.05453872749	-1.31725922089	0.0399235790857	0.000152369687502	0.121443409093	3.91260507146e-08	NA	3	18	18	NA	NA	NA	NA	NA	NA	NA	NA	NA	NA	NA	NA	NA	NA	NA	NA	NA	NA	NA	NA	0.528933015734	0.1405945327	0.59685191787	0.00200825915951	0.0159366047025	0.0022698566214	NA	10	43	43	NA	NA	NA	NA	NA	NA	NA	NA
ENSG00000131558.10	EXOC4	-2.052347374	-0.433519290812	0.0401359150533	0.00273187268667	0.121025615185	6.34304597619e-08	NA	4	34	34	-3.50225219462	-0.423519900149	0.000461342711225	0.00454870385289	0.120393306975	1.5438890785e-11	NA	9	58	58	-1.75399769402	-0.175296048263	0.0794309022749	0.00636785051556	0.0708437025827	7.87377539988e-11	NA	13	41	41	0.216179988056	0.0679055444299	0.828847451955	0.0055043892125	0.170852058601	2.36711861934e-26	NA	11	62	62	1.62292857699	0.23562737837	0.104604673831	0.00370355717476	0.161908288932	1.12203702626e-47	NA	18
ENSG00000142686.7	C1orf216	-2.04963439701	-1.64782290058	0.0404001211989	0.000501685811816	0.0907231309063	2.13994980715e-06	NA	2	5	5	1.82708628941	0.52192792631	0.0676867963697	0.000990444879411	0.101685967383	1.18794306768e-09	NA	2	18	18	-1.1636270623	-0.350454940299	0.24457517936	0.000783138252993	0.0468812362709	1.00529633339e-07	NA	4	19	19	0.889734219569	0.0193983578854	0.373608615032	0.00902614430469	0.144347779456	1.14042619331e-21	NA	6	35	35	-0.711839192297	-0.0679205542783	0.476564360185	0.00738090098279	0.0647158830421	9.91231383523e-19	NA	18
ENSG00000090659.13	CD209	-2.04889898904	-0.268590781126	0.0404719932265	0.0043944743248	0.0933294202204	3.03983270388e-06	NA	7	31	31	-0.0557317642541	-0.00576689291449	0.955555494603	0.00592800599667	0.0470096800172	3.0941889763e-05	NA	6	18	18	-1.20870984485	-0.194770893848	0.226774338102	0.00297256830559	0.0537295567894	1.76682893715e-08	NA	3	8	8	0.411173562593	0.0284841641539	0.680945272343	0.0147945487453	0.059400738119	2.00162830255e-09	NA	6	28	28	0.751460900548	0.0471642886049	0.452375323233	0.0243617469225	0.0519752593161	3.03594341842e-15	NA	17
ENSG00000087884.10	AAMDC	2.04756346667	0.358227862137	0.0406027921338	0.00418377015519	0.048014699849	0.000794092133231	NA	6	16	16	0.776759583983	0.0616561763469	0.43730062575	0.0139485322941	0.136336682083	4.27490872986e-13	NA	7	23	23	2.13452374141	0.12930638371	0.0327999323501	0.0172669291217	0.0642786776367	6.78263729806e-10	NA	11	35	35	1.12610582238	0.0556944442918	0.260120729852	0.0389016846766	0.124382410591	9.65450122009e-19	NA	23	58	58	1.81604265877	0.0868044708847	0.069363828613	0.0365232832841	0.1222876387	1.45307560477e-35	NA	34
ENSG00000125257.9	ABCC4	-2.04723163415	-1.58924293416	0.0406353467994	0.000153068858098	0.0557563661002	0.000357547516795	NA	2	9	9	0.00226543023248	-0.0113264466277	0.99819244974	0.0132174996159	0.124023735669	9.39806977219e-12	NA	27	84	84	-0.873442918793	-0.116261455217	0.382421706223	0.00418497034166	0.149429209155	3.23560495309e-22	NA	21	94	94	-1.74408363365	-0.0879528896788	0.0811445074622	0.036354840913	0.107117793596	3.27811289253e-16	NA	39	132	132	-1.78112777683	-0.127651207098	0.074891578927	0.0140298702976	0.14631797056	1.52955125213e-42	NA	14
ENSG00000123124.9	WWP1	2.04601052685	2.07592158297	0.0407553349832	6.00302109941e-05	0.034780976567	0.00420551021554	NA	2	22	22	-0.139417469509	0.0045004692237	0.8891202685	0.00413268768264	0.017792620527	0.0135424101111	NA	10	37	37	NA	NA	NA	NA	NA	NA	NA	NA	NA	NA	1.26293412046	0.133882926581	0.20661285647	0.00532216800543	0.0173417352334	0.00148233066254	NA	11	36	36	0.644333528099	0.0529395031677	0.519359178543	0.00879730706201	0.0329302073081	4.26152908169e-10	NA	25
ENSG00000135452.5	TSPAN31	-2.04218292236	-0.77044469566	0.041133389838	0.000658434288092	0.0967930312027	1.68474695852e-06	NA	1	17	17	-1.36259512105	-0.0954363574434	0.173010147343	0.0128257461774	0.0434788032379	8.90814597411e-05	NA	11	32	32	-1.55889356993	-0.176397367087	0.119021572483	0.00597391439824	0.0335501672525	9.98743235051e-06	NA	9	17	17	-1.01093710135	-0.0637328174367	0.312046535195	0.0143028276152	0.0864985696909	3.94000024077e-13	NA	8	19	19	-1.74449427399	-0.067440589175	0.0810729390047	0.0483871188165	0.0910286557643	3.98438685545e-26	NA	23
ENSG00000158773.10	USF1	-2.0285459107	-0.108994822584	0.042504562576	0.00761857514306	0.182518390165	1.24243044147e-11	NA	9	57	57	-1.75756096772	-0.0632816229487	0.0788222396099	0.0609658769	0.182311272692	3.80647395382e-17	NA	14	45	45	-3.17550286873	-0.0776933686149	0.00149577042637	0.146154395206	0.331871409169	1.02902780994e-55	NA	19	42	42	-1.92908348087	-0.0760623822782	0.0537204994002	0.0511508752593	0.219283157943	4.25131327884e-34	NA	19	54	54	-2.42647158577	-0.0631313368739	0.0152464441717	0.148282871245	0.249237589516	1.3293919625e-77	NA	23
ENSG00000149573.4	MPZL2	-2.02836216422	-0.462648124088	0.0425232986872	0.000867083706665	0.203346098168	3.37367650076e-13	NA	2	24	24	-1.50886942103	-0.104681890983	0.131332155706	0.0126031946418	0.237026333755	3.54840248732e-23	NA	8	19	19	-1.84066127911	-0.210936739524	0.065671211582	0.00519049704805	0.197070732596	4.97772900349e-31	NA	10	36	36	-1.20195057852	-0.092161445964	0.229382676532	0.00955987277711	0.283236396504	1.25806157735e-46	NA	10	32	32	-0.705209699783	-0.0271599893458	0.480679745833	0.0234557121211	0.301162008763	1.94430647451e-97	NA	18
ENSG00000126777.13	KTN1	2.02153751096	0.0453797487364	0.0432241533631	0.126417552593	0.506516249821	1.20985423755e-42	NA	32	137	137	1.08949262676	0.0573008384198	0.275936704558	0.0184335631683	0.471376056358	1.95575987282e-55	NA	26	120	120	1.84925707519	0.188532336485	0.0644207007662	0.00657461585402	0.430696681097	2.9047453267e-82	NA	9	59	59	2.00616370544	0.0672464354596	0.0448387848087	0.0545188509457	0.486477642846	1.39526229323e-95	NA	9	34	34	1.80596357227	0.0647095028764	0.0709240298145	0.0463976857745	0.475768901034	1.43681933717e-183	NA	8
ENSG00000096996.10	IL12RB1	2.01672160988	0.133040273776	0.0437245734794	0.00596094762968	0.0485195046907	0.000885811924284	NA	6	48	48	NA	NA	NA	NA	NA	NA	NA	NA	NA	NA	-0.219415509468	-0.0209445951778	0.826326389566	0.00706732881633	0.0628547270549	1.03504458259e-09	NA	17	61	61	NA	NA	NA	NA	NA	NA	NA	NA	NA	NA	-1.42944822485	-0.282840978795	0.15287544605	0.0016195728572	0.0337426261657	2.46315877855e-10	NA	3
ENSG00000118454.8	ANKRD13C	2.01520953392	0.140606682398	0.0438826989972	0.00454538349736	0.0565002544223	0.000241889403472	NA	5	21	21	-0.000405596881006	-0.00147764694005	0.99967638052	0.00653284951013	0.0148573145256	0.0234796579418	NA	8	27	27	0.899252295982	3.68787901551	0.36851829059	4.3044405358e-06	0.0726173783841	4.19271185707e-11	NA	3	22	22	0.575587194016	0.109535370158	0.564894238916	0.0011837501261	0.051299918124	3.34977404645e-08	NA	8	38	38	0.212005455795	0.0139140870395	0.832102777962	0.00553097404211	0.0693389403305	4.11103629429e-20	NA	13
ENSG00000108405.3	P2RX1	-2.01440648573	-0.0528129885995	0.0439668739838	0.0928139279953	0.399929358297	2.10024935562e-28	NA	16	49	49	-2.05347519996	-0.0666737714783	0.0400265125713	0.0614606107278	0.304510877641	9.7310711042e-31	NA	6	18	18	-2.16657507763	-0.0578277983207	0.0302672694376	0.0997743301647	0.503400347494	4.20648518284e-99	NA	8	26	26	-1.85883385198	-0.0385482468501	0.0630506925246	0.14384309835	0.376453451021	2.27800891872e-65	NA	14	42	42	-2.07093053103	-0.0432552265296	0.0383652885079	0.152463444902	0.444591693394	1.48226016675e-164	NA	22
ENSG00000169062.10	UPF3A	2.01371015067	0.139770002576	0.0440399736796	0.0349879288043	0.209161864896	2.52143621082e-13	NA	5	37	37	1.56969462617	0.415918292614	0.116486172021	0.00113353379708	0.258301694049	7.23694094686e-26	NA	3	31	31	-0.454055199928	-0.022574424755	0.649789097065	0.00683892013066	0.227632528757	3.83529660338e-35	NA	9	61	61	1.80886691963	0.180378292478	0.0704716807632	0.0116873730445	0.277434346416	1.94454348899e-45	NA	4	38	38	2.00534022197	0.329744303386	0.0449266876153	0.0042702484601	0.324916121298	5.69602483242e-107	NA	5
ENSG00000165322.13	ARHGAP12	-2.01317674839	-0.259574515092	0.0440960384314	0.0122827823969	0.0462921363418	0.000998197228312	NA	8	30	30	0.199373344672	0.00801111191051	0.841970709779	0.0461700866979	0.143886739454	1.33644306289e-13	NA	11	23	23	1.52126531134	0.152723702752	0.128193271556	0.00971246176238	0.0902928287221	1.32657931829e-13	NA	11	23	23	-0.292325622809	-0.0128179310744	0.770037669813	0.0209236497072	0.0896857001184	1.09704262336e-13	NA	11	29	29	0.172768398385	0.0169927824245	0.862833477899	0.011226631133	0.105809367866	1.40516330235e-30	NA	16
ENSG00000130558.14	OLFM1	-2.01317215776	-0.0787421302124	0.0440965212033	0.0282160048919	0.160614032979	8.00968461469e-11	NA	10	29	29	-2.00962596874	-0.0743954704034	0.044470790633	0.0699577565275	0.343794692591	9.81677794832e-36	NA	11	36	36	-2.31619539298	-0.0906619953167	0.0205476026261	0.0484440653355	0.328414744815	4.05157675474e-54	NA	23	60	60	-1.98792233267	-0.0563853653344	0.046820280401	0.101386341971	0.356740536579	1.93126972454e-62	NA	21	50	50	-1.92662720323	-0.0535728720505	0.0540261059681	0.10575758594	0.349100004108	1.48673693838e-117	NA	24
ENSG00000110871.10	COQ5	2.00888685613	0.0924007022386	0.0445491341598	0.013175499804	0.221489239277	1.29002470778e-14	NA	8	28	28	1.37820150117	0.0618933880864	0.168141083913	0.0358321408266	0.36464304435	2.97138002775e-38	NA	15	55	55	1.46172883759	0.106246438985	0.14381553156	0.0137212178968	0.393657398197	1.01332100049e-68	NA	22	95	95	1.0455202276	0.0375978304686	0.295782596808	0.0385846762213	0.360803986676	2.58496715751e-63	NA	17	71	71	2.13262796348	0.100878850731	0.0329552575175	0.029494181076	0.395782604185	4.96808213009e-139	NA	14
ENSG00000171202.2	TMEM126A	-2.00874891893	-0.109875687607	0.0445637679387	0.0249992959801	0.0944954516081	1.89705540346e-06	NA	11	36	36	1.37368808035	0.283656043759	0.169538538925	0.0025320000111	0.0527647588024	1.45118872534e-05	NA	4	20	20	1.68242752783	0.156351276287	0.0924859671502	0.00843342623153	0.0580403793399	3.75707107598e-09	NA	6	9	9	-0.668173892564	-0.0456524468671	0.504022598482	0.0133184574049	0.110553663009	4.81121081704e-17	NA	16	50	50	1.17760468437	0.101973289614	0.238954241505	0.0131937728987	0.0782035995455	1.51768040843e-22	NA	12
ENSG00000161944.12	ASGR2	-2.00873852132	-1.38816337641	0.0445648711875	8.30094026571e-05	0.0359744382233	0.00417369210972	NA	2	6	6	-0.259672756226	-0.00815776699708	0.795116209294	0.113028331979	0.198624216477	4.03540243252e-19	NA	31	150	150	-1.6361036997	-0.0452691378865	0.101817886033	0.122146467145	0.391339911536	3.38523485108e-69	NA	18	55	55	-1.86930793576	-0.0662548216778	0.0615799846901	0.0743977720193	0.213683019431	1.67435778418e-33	NA	15	68	68	-1.99375331924	-0.0526751188389	0.0461790192991	0.134699014912	0.306348093553	9.95606911885e-100	NA	20
ENSG00000205765.4	C5orf51	-2.00740810633	-0.402111169825	0.0447062263841	0.00374814264165	0.0700742636761	5.2598592759e-05	NA	4	43	43	1.39636503997	0.663322049525	0.162604597147	0.00169008137932	0.0791648963654	8.34942516287e-08	NA	2	14	14	NA	NA	NA	NA	NA	NA	NA	NA	NA	NA	1.36171408887	0.499793215301	0.1732881332	0.00172935635491	0.110603780106	8.30327312797e-17	NA	4	23	23	0.0831055824634	0.000336121439237	0.93376758704	0.00605857192757	0.0964411411229	7.93543004181e-28	NA	13
ENSG00000127415.8	IDUA	-1.99926321463	-0.155786404877	0.0455798820442	0.0121585141737	0.0510252856776	0.000617343726517	NA	14	62	62	-1.45940072349	-0.108987934381	0.144454847002	0.0150951906911	0.102802533414	9.64115335183e-10	NA	9	46	46	-1.32379303098	-0.0443087694674	0.185571791278	0.0572048515559	0.148104714271	5.22920635568e-22	NA	12	46	46	-2.82244034624	-0.221493961853	0.00476596876372	0.0127486203838	0.0524021646374	2.39590342131e-08	NA	22	71	71	-1.91197861007	-0.0842089787884	0.0558789376705	0.0404750529069	0.10862073865	2.81539860932e-31	NA	25
ENSG00000166046.6	TCP11L2	-1.99643505489	-0.1494738674	0.0458865883323	0.0227036078743	0.0680340328564	7.86735416699e-05	NA	10	50	50	-2.68588197566	-0.132100005499	0.00723386364596	0.0410687905776	0.123628069519	1.13396047533e-11	NA	17	62	62	-2.20312778485	-1.43460790933	0.0275857433589	0.000155150513675	0.0121575082546	0.00804862675047	NA	4	8	8	-2.96224215609	-0.121910138907	0.00305407485711	0.0610277065163	0.140983603882	1.75381660091e-21	NA	13	43	43	-2.6867033321	-0.105821838428	0.00721610128113	0.0596678548193	0.128119671848	5.3425151096e-37	NA	30
ENSG00000164062.8	APEH	1.99333988092	0.815997446948	0.0462242421718	0.00038006041226	0.0356268815347	0.00392139033235	NA	2	16	16	0.948618621125	0.125691856611	0.34281461678	0.00315503875863	0.0233316867779	0.00467753708091	NA	4	21	21	NA	NA	NA	NA	NA	NA	NA	NA	NA	NA	1.3362001935	0.0932300573797	0.181483847857	0.0115509608805	0.0492114052883	4.8708044281e-08	NA	4	14	14	1.80124354776	0.223872046236	0.0716645012884	0.00449813887441	0.031385474672	1.2050796044e-09	NA	11
ENSG00000171853.11	TRAPPC12	1.99210514366	0.14380807445	0.0463595227265	0.0131337387357	0.103767659319	4.95458724651e-07	NA	5	20	20	2.43163133613	0.125208271532	0.0150309977922	0.0250908808863	0.134867659728	1.41069382747e-12	NA	25	76	76	0.892034174598	0.0634829635035	0.372374615131	0.0133301994627	0.123417451029	2.66598225414e-18	NA	10	35	35	1.64812361299	0.0671922565617	0.0993273077007	0.0377372587325	0.217158744143	1.46859116043e-33	NA	25	82	82	0.661384352648	0.0225969096849	0.508365858033	0.0374776886363	0.212607607773	2.73823434582e-64	NA	32
ENSG00000229314.4	ORM1	1.98966412688	0.0894806404961	0.0466279469129	0.035019373862	0.166145431945	5.74580146542e-11	NA	14	58	58	1.82764298626	0.0756167062055	0.0676031499392	0.0406316182699	0.142224116755	2.87386736973e-13	NA	8	27	27	1.64245042327	0.0654049260509	0.100496692469	0.0419833492292	0.244768019802	5.85991220299e-38	NA	11	21	21	2.22200107829	0.0643897774122	0.0262832327287	0.077829185309	0.179408098228	1.18541382688e-27	NA	27	71	71	1.86283401652	0.047574412618	0.0624856225362	0.113842648496	0.208811010932	1.64905766756e-63	NA	34
ENSG00000143919.10	CAMKMT	-1.98427433555	-0.0762752906733	0.0472252656098	0.0436132221083	0.240958369416	6.26632080586e-16	NA	24	102	102	-1.27942949862	-0.0468723653209	0.200745851579	0.0581676376403	0.198929514762	8.63882130034e-19	NA	22	91	91	-1.71374951229	-0.0914886147439	0.0865747393837	0.0240750948678	0.121317059072	2.40095758025e-18	NA	16	34	34	-1.56119861215	-0.0747945544962	0.118476896369	0.0329351474658	0.260309713173	2.65828485547e-42	NA	31	81	81	-1.22978860108	-0.0679939947798	0.218776277875	0.0256657616234	0.202560124731	1.08021203359e-60	NA	15
ENSG00000138085.12	ATRAID	1.98426642693	0.299685832457	0.0472261467814	0.0241038481903	0.349195925059	9.86266696382e-24	NA	4	23	23	1.13130433928	0.0950568453318	0.257927018593	0.026962551006	0.205958678969	1.22643071621e-19	NA	7	26	26	1.15521841451	0.0654725256596	0.248000995707	0.0214642409168	0.142239264934	4.59540250211e-21	NA	21	69	69	1.56920982681	0.131654936354	0.116599055219	0.0481609829979	0.301337947641	2.28709872665e-50	NA	6	48	48	1.35033973421	0.0865148279443	0.176907032457	0.0454550756365	0.240389532247	6.26763895489e-74	NA	9
ENSG00000132950.14	ZMYM5	1.98354196502	0.143905025915	0.0473069244033	0.0121206072846	0.097120033743	1.31118279197e-06	NA	10	46	46	0.398156637469	0.103100760466	0.69051472744	0.00417683793549	0.154134642959	1.37192117879e-14	NA	14	83	83	-0.592780749085	-0.142672180682	0.553327892789	0.001395318273	0.110909843001	8.30423672523e-17	NA	16	61	61	1.31481470888	0.157907147992	0.188572182838	0.00598204332079	0.136706770651	1.5690628075e-20	NA	12	47	47	0.770207899591	0.0832824739394	0.4411765787	0.00606074845655	0.0878657802483	2.67702481831e-25	NA	13
ENSG00000198959.7	TGM2	1.98253306079	0.166031083094	0.0474196109434	0.00715944505045	0.126524649438	2.55271144081e-08	NA	7	27	27	0.0754929209745	0.0175717489806	0.93982252971	0.0147723820087	0.0381148701883	0.00022953498355	NA	14	45	45	1.89757009056	1.43918607824	0.0577527375357	0.00011821671484	0.0575858851309	4.91352180058e-09	NA	2	16	16	1.81820393686	0.459796527301	0.0690329685261	0.00114013904703	0.0880444342904	1.98615688477e-13	NA	5	20	20	1.94500013046	0.458466469926	0.0517749626085	0.00153350526813	0.0967123736771	5.87118201837e-28	NA	7
ENSG00000122223.8	CD244	-1.98249793966	-0.219559781334	0.0474235377554	0.00745415548102	0.0853426389686	4.74559010067e-06	NA	13	28	28	-2.10366212172	-0.275094048492	0.0354079308349	0.00405791069346	0.0639212987251	1.56400386563e-06	NA	6	15	15	-1.76731861038	-0.240689120883	0.0771748848292	0.00341096918994	0.0323900592385	1.42618360813e-05	NA	9	32	32	-2.05315187364	-0.214098999997	0.0400578502925	0.00736223413183	0.093028032984	4.56927597217e-14	NA	11	26	26	-1.68338938466	-0.176675999168	0.0922997368841	0.00703320012373	0.0767343347843	4.7663824282e-22	NA	21
ENSG00000131238.11	PPT1	1.98009998905	0.0943127245026	0.0476922943973	0.0541506207567	0.576506369268	7.68497305414e-50	NA	6	23	23	3.39128598006	0.139373620063	0.000695654713006	0.0545884488231	0.575978193771	8.56774150267e-76	NA	11	40	40	3.49475124344	0.146817987837	0.000474503777848	0.0395612684121	0.453145953162	2.96006657018e-84	NA	19	70	70	2.71682854352	0.139460717169	0.00659107422996	0.0409441624599	0.598569104016	7.27189801446e-134	NA	16	44	44	3.20147061611	0.164765344711	0.00136728019495	0.0372511380039	0.565137540187	1.48746131496e-243	NA	13
ENSG00000164258.7	NDUFS4	1.98001613987	0.350335197162	0.047701715135	0.00276754180722	0.183669935446	2.95834080679e-12	NA	7	26	26	1.08053822845	0.0729861815583	0.279902572942	0.0159773115328	0.239469150393	4.19334328059e-23	NA	13	45	45	1.08806523734	0.071522120117	0.27656630875	0.0156981899884	0.180456883513	1.49828294977e-27	NA	12	48	48	0.777468372605	0.0838494559737	0.436882487166	0.00780296110135	0.237108795511	3.59715370779e-37	NA	17	48	48	1.05300491924	0.071850784686	0.292338737516	0.0164866784858	0.212787489487	2.02347124937e-64	NA	12
ENSG00000165282.9	PIGO	1.97553387623	0.185983847265	0.0482075941641	0.00970364152114	0.016817570872	0.049243513434	NA	5	11	11	2.03294569452	0.289985190023	0.0420580097983	0.00362238664499	0.0845217424319	3.05822142779e-08	NA	8	43	43	NA	NA	NA	NA	NA	NA	NA	NA	NA	NA	-0.602643527445	-0.0316515680223	0.546745857236	0.00522310864214	0.0641079336757	5.20639606091e-10	NA	11	70	70	1.64998029785	0.201412469651	0.0989469658111	0.00485289462029	0.0524830362037	2.65649443101e-15	NA	5
ENSG00000049167.9	ERCC8	1.97515998536	0.112156316968	0.0482499952889	0.0224830521589	0.0707289291955	4.08518448068e-05	NA	14	40	40	0.78573830763	0.0415074170499	0.432020815708	0.0198124559305	0.21217573396	2.64673158091e-20	NA	12	37	37	0.367192097695	0.0255250270103	0.71347573339	0.0157540336717	0.274514342703	6.35000017768e-45	NA	22	55	55	1.8562507877	0.070762873379	0.0634178200518	0.0500432428872	0.214813952423	1.69602598135e-33	NA	27	52	52	1.36775508915	0.056316374468	0.171388749783	0.0454233655668	0.258818712109	9.59500136447e-81	NA	23
ENSG00000176974.13	SHMT1	-1.97477020137	-0.118602825154	0.0482942321233	0.0165667504149	0.166740601326	1.65891162707e-11	NA	21	113	113	-0.508992011048	-0.0585661185858	0.610757823908	0.00613344980409	0.294298575383	3.06765420853e-29	NA	6	35	35	-0.396681368786	-0.0346136222787	0.691602440922	0.00740810932783	0.297210092247	4.08387262036e-48	NA	14	74	74	-0.894914957877	-0.0908254077418	0.370832550163	0.00792122890503	0.32280909049	3.83987674533e-54	NA	13	82	82	0.0718566719331	-0.00511268879262	0.942715971657	0.00190476149118	0.321433188072	2.56434753648e-106	NA	11
ENSG00000171928.9	TVP23B	1.97429239835	1.28042549701	0.0483485047673	9.86084821164e-05	0.306592067814	1.27698237981e-20	NA	2	43	43	1.71832455039	0.35685269955	0.0857374337953	0.00191712112302	0.288349840924	5.36979054467e-29	NA	4	27	27	2.11235940462	0.177949379336	0.0346556341623	0.0107769784989	0.237762023643	5.88101638221e-38	NA	10	33	33	1.30151118317	0.31010506492	0.193083539126	0.0014800049451	0.307428376623	7.32970016673e-51	NA	4	40	40	1.71143958759	0.361460204049	0.0869999944886	0.00186510722876	0.279322466543	8.70117440413e-89	NA	5
ENSG00000109323.4	MANBA	1.96789894479	0.109663749504	0.0490796662578	0.02146960563	0.506358603285	1.08104138374e-40	NA	4	28	28	1.89815081557	0.115942386318	0.0576762177866	0.0181140491941	0.643131940429	1.42402457729e-92	NA	14	46	46	1.95888162078	0.0622795617235	0.0501266519186	0.0700464934925	0.645518283523	6.8020055824e-155	NA	10	65	65	1.98987129454	0.0805511481881	0.0466051152275	0.0403334181296	0.587743185278	1.47751665392e-130	NA	10	37	37	1.91129778471	0.05665598873	0.0559663235954	0.0784706523166	0.645737658596	0	NA	24
ENSG00000089006.12	SNX5	1.96306114301	1.61775977339	0.0496390698804	8.51940000396e-05	0.132027860413	1.03936360677e-08	NA	2	17	17	0.471561643725	0.0244151722522	0.637239709996	0.00647806408343	0.170679993753	5.77634815254e-17	NA	16	60	60	1.11832085636	0.157937679682	0.263429982422	0.00388256335413	0.216424104551	2.63411430727e-33	NA	6	22	22	2.37450692101	0.210661179402	0.0175724067723	0.00787138963265	0.164882044085	3.75137920142e-25	NA	21	77	77	1.6767799983	0.274251793342	0.093585510398	0.00320960066965	0.207557047636	1.27581465653e-62	NA	10
ENSG00000120860.6	CCDC53	-1.96153009161	-0.0892638988509	0.0498172182701	0.0479991865664	0.19839026508	3.41207774438e-13	NA	9	29	29	-1.51977596832	-0.0470380309772	0.128567290945	0.0652159713488	0.306109993871	1.71853142441e-31	NA	23	84	84	-1.52230704648	-0.0894348589097	0.127932163293	0.0228146142168	0.223866403042	9.80054331765e-35	NA	18	66	66	-2.23418321819	-0.0558706111188	0.0254710201795	0.119063168113	0.322317817911	1.59503676651e-55	NA	16	40	40	-2.18397025689	-0.0641035286301	0.028964433705	0.0945407613172	0.272019988725	7.16325472491e-89	NA	23
ENSG00000121671.7	CRY2	1.95927223993	0.184079213594	0.0500809129561	0.0051710884607	0.107087828726	3.94430698561e-07	NA	5	14	14	1.48321789007	0.0797655770045	0.138016529535	0.030376617046	0.19594224646	2.28638130615e-19	NA	8	31	31	2.06460450606	0.147915844097	0.0389604365621	0.014478461193	0.175276238613	8.70687098482e-27	NA	7	16	16	1.90560520354	0.148884385844	0.0567014465125	0.0137331372773	0.150469568847	8.37482607733e-23	NA	6	31	31	1.17026532598	0.076072529723	0.241894211053	0.0208079614234	0.212332926934	5.11865125169e-64	NA	6
ENSG00000134899.13	ERCC5	-1.95889236554	-0.121585436796	0.0501253933088	0.0213178352079	0.0844929669363	5.42609395424e-06	NA	8	14	14	-1.28409795007	-0.121040085059	0.199107685239	0.00826026845303	0.024410606831	0.00361426068838	NA	6	19	19	-1.72976885594	-0.0715324774832	0.0836715808958	0.039111025057	0.0636959864777	5.29360194332e-10	NA	7	14	14	-2.16280859808	-0.116909781024	0.0305559040265	0.0273181967049	0.0559471538074	6.48328608397e-09	NA	13	17	17	-1.88421346309	-0.0807985271733	0.0595361071868	0.0457500829087	0.0807211005352	3.16108546369e-23	NA	8
ENSG00000198563.9	DDX39B	1.95774166612	0.10205743383	0.0502603334467	0.00536465270269	0.0943013498155	1.20828663571e-06	NA	8	41	41	1.37998111631	0.116366636954	0.167592459129	0.00815917733082	0.139936142996	1.21058042996e-13	NA	6	48	48	-0.671944767704	-0.0929242363303	0.501618858921	0.00253675052343	0.179220525485	4.20009262187e-27	NA	6	38	38	1.28554725647	0.662236916629	0.198601114225	0.000159065417193	0.163442995783	1.3113240263e-25	NA	1	25	25	0.897087123479	0.1124105226	0.369672429152	0.005011692037	0.174825227013	1.20975257024e-52	NA	9
ENSG00000162704.11	ARPC5	1.95687874045	0.184105663708	0.0503617266116	0.00677999644313	0.0896227181461	3.9230711779e-06	NA	6	38	38	0.285664315394	0.0181766559653	0.775135238412	0.0061744703255	0.0589326415049	5.28145197381e-06	NA	26	78	78	1.89679977509	0.145689669906	0.0578543690347	0.0118914935016	0.170096289826	2.03976774429e-25	NA	12	29	29	1.95235627143	0.229890263518	0.0508959209064	0.00485445748141	0.0880498013206	2.01976198062e-13	NA	6	26	26	2.19825723081	0.200263966174	0.0279307803617	0.0077867183529	0.128234867666	1.92260972975e-37	NA	10
ENSG00000006015.13	C19orf60	1.95323877983	0.119751245282	0.0507913078925	0.00918341286314	0.230341244795	7.727205881e-15	NA	5	31	31	1.8815389876	0.165670923187	0.0598986369324	0.00971232931875	0.598083662552	1.11640391314e-81	NA	8	35	35	1.06265976414	0.138713174993	0.28793627376	0.00551961707823	0.562439864862	4.71568442976e-119	NA	4	32	32	1.09222494964	0.0679403521544	0.274734238641	0.0112812457383	0.491467926918	2.64173747563e-96	NA	10	46	46	0.307492799243	-0.0128220838634	0.758468303096	0.018997465047	0.563698578514	2.00371440459e-241	NA	17
ENSG00000164265.4	SCGB3A2	-1.95151837147	-0.0652650608475	0.0509954129609	0.0573090126986	0.133578299341	6.30829815382e-09	NA	15	56	56	-0.827438667034	-0.0453001696015	0.407988471869	0.0228888798277	0.448767162058	1.02197562014e-50	NA	8	25	25	-1.67592390339	-0.173511288233	0.0937530989728	0.0057417098845	0.413965648068	6.1553906797e-74	NA	20	78	78	-1.41613256875	-0.0286716708578	0.156736694067	0.222280129584	0.341538660764	1.09609008309e-57	NA	43	123	123	-1.50924963685	-0.0275141832833	0.131234999761	0.276866426862	0.351669608975	8.34296109988e-119	NA	53
ENSG00000128524.4	ATP6V1F	-1.95030486584	-5.71271596633	0.0511397930627	1.10881529097e-05	0.243065456794	4.37159861502e-18	NA	1	15	15	-0.346005783066	-0.320312619393	0.729338368617	0.000166066833315	0.076533591058	1.0590799542e-07	NA	3	28	28	NA	NA	NA	NA	NA	NA	NA	NA	NA	NA	2.17346738749	1.33805358545	0.0297451577799	0.00024598396134	0.301102399714	5.66526670833e-50	NA	3	22	22	0.97454656134	0.0613712960637	0.329785232236	0.0436716993961	0.063459861875	2.43821073163e-18	NA	23
ENSG00000121680.11	PEX16	1.94988960468	0.267502406029	0.0511892784124	0.00619884492415	0.054119133265	0.000396076515604	NA	5	25	25	NA	NA	NA	NA	NA	NA	NA	NA	NA	NA	-1.35566698067	-0.143901307713	0.175205149805	0.00696624407763	0.0149617278297	0.00343033319311	NA	11	43	43	NA	NA	NA	NA	NA	NA	NA	NA	NA	NA	-0.93300276387	-0.0743067854895	0.350818541323	0.0124292388361	0.0267736369248	2.11233491259e-08	NA	17
ENSG00000104894.7	CD37	-1.94457934999	-0.138729125603	0.0518256266459	0.0185762791517	0.101417888294	8.7869173263e-07	NA	11	69	69	-1.17474965397	-0.0764392760963	0.240094887659	0.0171742280794	0.0728385368413	1.97249445922e-07	NA	10	36	36	NA	NA	NA	NA	NA	NA	NA	NA	NA	NA	-1.30649490903	-0.154622519721	0.191384309179	0.00599798974947	0.0423712146757	5.43880408337e-07	NA	5	25	25	0.00679826722661	0.00587609465235	0.994575809321	0.00211034628868	0.0335719972575	2.89873475945e-10	NA	3
ENSG00000070831.11	CDC42	1.94121261794	0.0892697116857	0.052232493255	0.0206113564276	0.0533211487093	0.000490634250293	NA	16	76	76	-0.413946007349	-0.0373914035036	0.678913649085	0.00946162008529	0.169638433444	4.30548676792e-16	NA	7	25	25	-0.0580472177145	-0.00608608523771	0.953711017609	0.0203317659847	0.191727549815	3.76048384123e-29	NA	13	40	40	0.714778111965	0.0604754297054	0.474746162172	0.0105039052666	0.164695699967	6.66242819308e-25	NA	13	29	29	0.554834250768	0.0316083336284	0.579008037397	0.0300106948026	0.173140834037	3.21272796137e-51	NA	12
ENSG00000184674.8	GSTT1	-1.9388411473	-0.0715055328052	0.0525206840399	0.0385630784812	0.229466344934	1.00286214341e-14	NA	21	99	99	-2.26989725007	-0.131328723689	0.0232138180119	0.0252703351655	0.496135850787	1.41207367924e-58	NA	13	67	67	-2.08112544403	-0.084931687636	0.0374224254726	0.0432502865109	0.616505904213	1.54546236471e-140	NA	15	44	44	-0.968605719573	-0.030517047349	0.332741948557	0.0946736073874	0.441643312623	2.86505589354e-82	NA	30	150	150	-0.421332486848	-0.0103361910934	0.673512310902	0.152692234449	0.525511971405	7.22548678361e-215	NA	65
ENSG00000136436.10	CALCOCO2	-1.93835895402	-0.17522224139	0.0525794444668	0.0159376436994	0.354564370328	1.07714978486e-25	NA	12	71	71	-1.93300635948	-0.235990614942	0.0532354143878	0.00626013822171	0.184141289273	1.05018481574e-18	NA	7	33	33	-2.02403616067	-0.122627355491	0.0429664312543	0.0158258878837	0.0315559116902	1.83950902115e-05	NA	4	20	20	-2.16275840859	-0.170390280141	0.0305597660756	0.0204682419947	0.223993974319	4.26567368617e-35	NA	9	33	33	-2.01050937759	-0.165296685639	0.0443773047129	0.0131926216944	0.186515488058	3.70977177576e-56	NA	7
ENSG00000164144.10	ARFIP1	1.93619847298	0.286376345602	0.052843397441	0.00314708938301	0.164013549643	1.56780185646e-10	NA	1	19	19	2.63793971984	0.128139297942	0.0083411407455	0.0273248335313	0.184541184871	3.24549037585e-17	NA	11	34	34	1.72822861571	0.0889080805304	0.0839472453024	0.0297333926987	0.183285649356	4.65270152588e-28	NA	15	62	62	2.5049228201	0.134242428523	0.0122478116179	0.0253990585134	0.178137723776	4.68661704864e-27	NA	10	23	23	2.37680769784	0.106071320634	0.0174631896396	0.0382311662787	0.204892591123	1.09422743005e-61	NA	15
ENSG00000102753.5	KPNA3	-1.93296878183	-0.55759033735	0.0532400436507	0.00101965299887	0.0715576965089	4.90800232765e-05	NA	3	62	62	NA	NA	NA	NA	NA	NA	NA	NA	NA	NA	NA	NA	NA	NA	NA	NA	NA	NA	NA	NA	-1.93878120165	-0.526257686037	0.0525279860718	0.00106736904475	0.0377484371855	2.27678048186e-06	NA	3	21	21	-0.881170903724	-0.217701595847	0.378225325115	0.0015032684128	0.0445052458226	2.90041215379e-13	NA	7
ENSG00000166557.8	TMED3	-1.93289656427	-0.491163720478	0.0532489412148	0.00109398413324	0.022425903474	0.0236556809953	NA	5	52	52	NA	NA	NA	NA	NA	NA	NA	NA	NA	NA	NA	NA	NA	NA	NA	NA	NA	NA	NA	NA	NA	NA	NA	NA	NA	NA	NA	NA	NA	NA	NA	NA	NA	NA	NA	NA	NA	NA
ENSG00000111450.9	STX2	1.9328097572	0.164630913915	0.0532596379228	0.0085401576318	0.0348530011135	0.00360904246268	NA	14	45	45	3.01237371453	0.802988916485	0.0025921326394	0.00105107895899	0.028255187136	0.00165820552628	NA	2	22	22	3.02798062492	0.33162765311	0.00246193871438	0.00634483158148	0.0784001241213	5.7593793911e-12	NA	6	17	17	2.3847862252	0.218350036448	0.0170890485108	0.010436038822	0.128508573417	2.53286780116e-19	NA	12	40	40	0.8264542168	0.0635389062327	0.408546479018	0.0164876741885	0.196616740039	1.05844666315e-58	NA	28
ENSG00000170430.9	MGMT	1.93215469858	0.0621175897762	0.0533404147103	0.0461868618767	0.426668238126	1.83873726497e-32	NA	16	53	53	2.15691142363	0.0841464580291	0.031012566676	0.0463671711594	0.405427232954	5.43447693168e-44	NA	19	50	50	1.15237519573	0.0338594935018	0.249166929155	0.0798210953542	0.502508772378	6.57710751501e-99	NA	22	62	62	1.97729286647	0.0586314736599	0.0480085355524	0.0747674451581	0.470642211168	5.42597683381e-91	NA	43	101	101	1.50974172798	0.0485204335118	0.131109339242	0.0710782843127	0.508019568453	6.30334819386e-202	NA	50
ENSG00000180855.11	ZNF443	-1.93074497219	-1.6750712275	0.0535145984225	0.000431734734894	0.0540228316683	0.000339651131807	NA	2	38	38	0.595897005753	0.0507479657631	0.551244033649	0.0140836562008	0.0665492095182	1.21785883781e-06	NA	14	49	49	0.226622147699	0.234574032244	0.820717568943	6.3637272995e-05	0.0300971833085	2.67127687579e-05	NA	3	14	14	-1.06355180969	-0.258405605141	0.287531782997	0.00149001539944	0.0531723416037	1.96219072846e-08	NA	4	43	43	-0.665056514145	-0.215184309469	0.506014347002	0.000734508365947	0.0620531907882	5.31426629094e-18	NA	5
ENSG00000105352.6	CEACAM4	-1.93039661861	-0.0789918024397	0.0535577135904	0.0362032746626	0.324946978534	1.56872866864e-22	NA	12	47	47	-0.301019899188	-0.0127590791676	0.763399320513	0.0351753675099	0.339153300927	5.28145785741e-35	NA	12	45	45	-0.617035335095	-0.0297466530995	0.537211419277	0.0311197088885	0.448070801363	9.91478984569e-83	NA	6	20	20	-1.56929451144	-0.0670004024724	0.116579330619	0.0466470625722	0.375809002163	3.77167287154e-66	NA	14	42	42	-0.543590916364	-0.0279771508475	0.586723011998	0.0411606716741	0.41942758129	5.26455687683e-151	NA	18
ENSG00000164548.6	TRA2A	1.92701407854	0.130762536781	0.0539778754389	0.0156456308456	0.31786542881	3.73977537937e-21	NA	6	27	27	2.03978665857	0.211247673392	0.0413715792	0.0053870174147	0.0969384603112	2.59795945667e-09	NA	5	26	26	1.33934262114	0.125127912426	0.180459159587	0.00753262521429	0.160866031271	1.19750708884e-25	NA	8	31	31	1.93879121013	0.169892661214	0.0525267668705	0.00915331761304	0.211238671746	9.61647905845e-33	NA	5	18	18	1.89863653865	0.107222205253	0.0576122807959	0.0223032907226	0.214910622441	2.22602429804e-65	NA	13
ENSG00000111445.9	RFC5	-1.92675798043	-0.151244887286	0.0540097983622	0.0203490315555	0.0555211884549	0.000282557410154	NA	5	21	21	-1.08673449579	-0.0953917765618	0.277154164179	0.0132464053472	0.0178467269309	0.0129944827377	NA	10	56	56	-2.27672052918	-0.112876121756	0.022802919801	0.0307392427513	0.0714076810283	6.36431262545e-11	NA	24	51	51	-2.04205955679	-0.136480756469	0.0411456239875	0.0204418277443	0.0731171388678	2.59356084005e-11	NA	13	57	57	-2.05623912819	-0.100063520814	0.0397594724515	0.0364733123252	0.0847029009281	2.26277897066e-24	NA	15
ENSG00000177885.9	GRB2	-1.92655495987	-0.151656462931	0.0540351163057	0.0100094047379	0.0364050293182	0.00370655182079	NA	6	20	20	-0.452991444491	-0.0257663269361	0.650554902165	0.0388164684331	0.156977649943	8.79933014556e-15	NA	12	70	70	-0.426580296622	-0.0221823579818	0.669685051452	0.0320029081846	0.165801336734	9.94271601538e-25	NA	10	20	20	-0.958512693194	-0.0691700964723	0.337804293986	0.0195055847362	0.114336816484	3.41792297072e-17	NA	4	16	16	-0.83237005845	-0.0495006507328	0.405200097148	0.0278044244628	0.177720415414	1.09837829334e-52	NA	4
ENSG00000157017.11	GHRL	-1.92342538181	-0.105693373918	0.0544266492421	0.0180111595748	0.0581534843326	0.000223949108397	NA	9	62	62	-3.26156946306	-0.25747374733	0.00110797282767	0.00954123694084	0.118205592481	3.93782017276e-11	NA	5	16	16	-2.14386821888	-0.075799736575	0.0320434473238	0.0345185307279	0.119173272483	1.14766247015e-17	NA	23	62	62	-3.13824634287	-0.18654551263	0.00169961969886	0.0158085035434	0.143829673611	9.78873830731e-22	NA	16	47	47	-2.4924408509	-0.0926258875856	0.0126868459636	0.0358335834677	0.183285498365	8.84682224622e-55	NA	17
ENSG00000113648.12	H2AFY	-1.92302036285	-12.5585389218	0.0544774925966	2.5007652232e-06	0.300879420044	5.40788547554e-21	NA	1	36	36	-0.663776934147	-2.53142079555	0.506833090622	1.07075567282e-05	0.0480451771405	3.90009690208e-05	NA	1	11	11	NA	NA	NA	NA	NA	NA	NA	NA	NA	NA	-1.037410152	-0.148782331224	0.299544749046	0.00407540551205	0.168051445167	2.05657623499e-25	NA	11	46	46	-1.56964683604	-0.148736981407	0.116497295906	0.0106419613743	0.011510327885	0.000249682767258	NA	28
ENSG00000143153.7	ATP1B1	-1.92037485236	-0.0937646574381	0.0548105676708	0.0240424126428	0.0446104169859	0.00104464227499	NA	24	117	117	2.26992751056	0.112410203455	0.023211981624	0.0245330931016	0.070344200363	4.53341480768e-07	NA	21	116	116	0.958653612667	0.0285640018007	0.337733274348	0.0735404986779	0.170822924272	9.89276864099e-26	NA	28	90	90	0.343383832091	0.0192069935993	0.731309721061	0.016844113907	0.13674687834	1.59955743368e-20	NA	24	77	77	1.39989133003	0.0487915109163	0.1615458627	0.0624908128521	0.145099971857	2.50451723155e-42	NA	42
ENSG00000198736.7	MSRB1	-1.91566400753	-0.120938931383	0.0554078765698	0.0272402469636	0.0908843664453	2.60274342631e-06	NA	14	117	117	NA	NA	NA	NA	NA	NA	NA	NA	NA	NA	NA	NA	NA	NA	NA	NA	NA	NA	NA	NA	-2.28278081365	-0.237613106267	0.022443282679	0.007355951087	0.0789247233465	4.14851981991e-12	NA	16	113	113	0.30002200881	0.0230250574401	0.764160367893	0.0245706668511	0.128380758464	2.49108398524e-37	NA	24
ENSG00000089327.10	FXYD5	1.91563081741	0.293498748124	0.0554121040594	0.00254080392025	0.362536362296	6.47095256044e-25	NA	1	26	26	1.83853499545	0.403307413052	0.0659836100198	0.00149546359306	0.276330342982	3.03736503157e-27	NA	9	55	55	-0.337186451687	-0.171877738638	0.735976349881	0.000306936825077	0.380332915252	1.34080067699e-65	NA	4	38	38	2.27388621978	0.813511676758	0.0229728284456	0.000523643680941	0.331081507665	2.26837018922e-55	NA	6	32	32	1.59629046795	0.225622367335	0.110423957269	0.00449171165584	0.375958163905	2.17227762293e-129	NA	12
ENSG00000042317.12	SPATA7	-1.91454807994	-0.168870769809	0.0555501619082	0.0113045909432	0.301739319508	2.37913666849e-20	NA	10	53	53	-1.7790601707	-0.0983195093376	0.0752298976812	0.0194544741784	0.213327069448	4.10438356663e-21	NA	9	42	42	-1.79947320217	-0.0638286762455	0.0719438592171	0.0521839994053	0.129677900882	1.87683881739e-19	NA	15	28	28	-1.06364772952	-0.0366708756865	0.287488311779	0.0401297235606	0.320926129585	1.05263765961e-54	NA	23	82	82	-1.95623156301	-0.052794847874	0.050437881949	0.0925251439946	0.176435475534	1.39608066312e-52	NA	29
ENSG00000139629.11	GALNT6	-1.91436141013	-0.303253820407	0.0555739927713	0.00142943805067	0.153369052589	8.48876937199e-11	NA	5	49	49	NA	NA	NA	NA	NA	NA	NA	NA	NA	NA	NA	NA	NA	NA	NA	NA	NA	NA	NA	NA	-0.725306692914	-0.0494637211821	0.468263900668	0.0177141102836	0.120543867784	1.24664494994e-18	NA	28	124	124	-0.827113966974	-0.043088127678	0.408172468502	0.03213213343	0.0215526378969	5.31398091256e-07	NA	53
ENSG00000136048.9	DRAM1	1.91401483231	0.0941297993057	0.0556182605891	0.0171634785143	0.245951515266	1.27017982377e-16	NA	10	47	47	0.643578674326	0.0494714169208	0.5198486827	0.0113109965564	0.347298721919	1.71836602364e-39	NA	12	66	66	0.585817998851	0.0401431957383	0.557997827064	0.00826715981667	0.465483866561	8.17799699056e-94	NA	26	92	92	1.24093116538	0.0472355932965	0.214631178575	0.0353020010906	0.335593812866	8.43745930626e-57	NA	23	82	82	0.89396479437	0.0290339610207	0.371340727957	0.0684945955978	0.43056705852	4.27540848682e-161	NA	60
ENSG00000182568.12	SATB1	1.91288737258	0.168385669696	0.0557624724656	0.0101649556997	0.0230450148794	0.0230244167479	NA	4	22	22	NA	NA	NA	NA	NA	NA	NA	NA	NA	NA	NA	NA	NA	NA	NA	NA	NA	NA	NA	NA	2.58218961978	0.387395731542	0.0098175626825	0.00332485603962	0.0155086522447	0.0025047054797	NA	5	10	10	NA	NA	NA	NA	NA	NA	NA	NA
ENSG00000162341.11	TPCN2	-1.91208945816	-0.103149276405	0.0558647207587	0.0235175982301	0.304303643252	1.3670848773e-20	NA	16	48	48	-2.08588863554	-0.084734756538	0.0369887119545	0.0376668327183	0.444855273548	2.52410579192e-52	NA	20	90	90	-2.4119791934	-0.0699833214795	0.015866186937	0.0941898968817	0.41885242122	1.27646795261e-75	NA	12	46	46	-2.6336029667	-0.131076636734	0.00844842149696	0.0263284016359	0.428757676162	1.81053361183e-78	NA	13	41	41	-2.52791404855	-0.0907583372282	0.011474243858	0.0610806622679	0.430904786474	2.48177910707e-158	NA	15
ENSG00000038945.10	MSR1	-1.90806954317	-0.195516857975	0.0563822285676	0.00759778460664	0.140541066149	2.18878042233e-09	NA	8	42	42	-0.167045610278	-0.00859996477191	0.867334161267	0.0178254007661	0.216271144762	1.49484280211e-20	NA	18	86	86	-1.74310042994	-0.0670816797881	0.0813160735381	0.0466497866171	0.187774307112	9.07977291044e-29	NA	21	86	86	-0.630016720633	-0.0290770474344	0.528683644548	0.0171251895414	0.270206147512	9.07132601118e-44	NA	17	73	73	-0.652234064372	-0.0314048105466	0.514250188	0.0278068992841	0.274450008297	5.39115038592e-87	NA	22
ENSG00000173566.9	NUDT18	-1.90414340909	-0.0546148927087	0.0568915095618	0.0719130303117	0.267411827465	1.20728257914e-17	NA	11	42	42	-2.16593476022	-0.0664920135726	0.0303161726234	0.0768978192554	0.326254836674	4.17193710986e-33	NA	10	31	31	-1.76211853383	-0.0588373671538	0.0780492724978	0.0700225939915	0.323046998877	1.31899487258e-54	NA	12	30	30	-2.05481460007	-0.0571833941225	0.0398969154769	0.0875693486833	0.298834193648	1.09904424725e-48	NA	29	75	75	-2.42616508862	-0.0644745911234	0.0152593271483	0.101328254742	0.3354036935	1.12024997748e-111	NA	24
ENSG00000136240.5	KDELR2	-1.89441936085	-0.0737766963242	0.0581693685956	0.0560273044178	0.514179400449	4.34964540931e-42	NA	3	6	6	-2.11841231279	-0.0745806009936	0.0341401640051	0.0820124298791	0.545237710585	6.24426741654e-70	NA	9	64	64	-2.42402154768	-0.10314169225	0.0153496946915	0.0325856344511	0.416845897014	2.07911275617e-74	NA	4	27	27	-1.8633579169	-0.0641844384809	0.0624119266527	0.0764931040218	0.574361168692	2.46196127968e-124	NA	7	46	46	-0.325773668193	-0.0199769011631	0.744595602586	0.0328126288956	0.473262874146	3.04266637789e-181	NA	40
ENSG00000117500.8	TMED5	-1.89046403324	-0.120079594211	0.0586959264719	0.0226473039789	0.212336257083	1.01562099939e-13	NA	7	31	31	-3.08334079284	-0.158641177189	0.00204690601431	0.0270830718359	0.300153254242	1.00405391241e-29	NA	11	47	47	-2.98328981215	-0.161567400952	0.00285167828746	0.0228137416771	0.216290664162	2.54397713057e-34	NA	33	88	88	-2.96083460788	-0.14401354081	0.00306806648448	0.0336987737659	0.243064577547	2.3659062641e-39	NA	12	29	29	-2.85099108458	-0.103271537153	0.00435831914751	0.0544437044505	0.25246523351	1.60614004893e-78	NA	23
ENSG00000107104.14	KANK1	1.88601005077	1.14200664817	0.0592936002691	0.000137382593673	0.236607237659	2.36550079934e-15	NA	1	6	6	0.95236831962	0.0544949024496	0.340910220381	0.0175199168997	0.389844020502	1.66900070615e-41	NA	13	50	50	1.659138979	0.060332482187	0.0970877903083	0.054715320815	0.390024200016	1.09817034627e-68	NA	26	61	61	-0.256356653037	-0.0546403127384	0.797675455543	0.00732575981618	0.389278194399	7.32642674059e-69	NA	15	55	55	1.24113588157	0.0427959058027	0.214555556278	0.0629821075104	0.354477895059	4.09727508076e-120	NA	37
ENSG00000185811.12	IKZF1	-1.88552366879	-0.0859309541157	0.0593591719975	0.02404401182	0.670510125294	1.51943358763e-66	NA	8	62	62	-1.23129346199	-0.0548978644249	0.218213126291	0.0452542791593	0.625263656933	2.7986220234e-93	NA	7	35	35	-0.873072489635	-0.0380687079726	0.38262356763	0.0386028850329	0.695391493625	1.57503586597e-182	NA	14	43	43	-1.45154574149	-0.0736894134563	0.146627954866	0.0254068831809	0.691534927696	3.34066555077e-179	NA	6	29	29	-1.36943269494	-0.0653419233509	0.170864060073	0.0303159703764	0.693373871568	0	NA	9
ENSG00000204568.7	MRPS18B	-1.88433265686	-0.682710280285	0.0595199927323	0.000447660664313	0.0181758187357	0.0421993064442	NA	1	13	13	NA	NA	NA	NA	NA	NA	NA	NA	NA	NA	3.29436860324	0.851373975036	0.000986430510704	0.000953525382844	0.0121648469564	0.00784835499477	NA	7	47	47	-0.636821699446	-0.453131308472	0.52424099001	0.000128790923618	0.0395349016558	1.30561273772e-06	NA	2	19	19	3.35348849476	0.322292448667	0.000797997313406	0.00694579759813	0.0433488360245	5.38973476249e-13	NA	15
ENSG00000160113.5	NR2F6	1.8822532491	0.249793547281	0.0598016388374	0.00321617454863	0.0829267469309	7.97671101673e-06	NA	8	41	41	-0.188443085835	-0.00681378095699	0.850529327037	0.020067264202	0.190685727376	6.52717633909e-18	NA	13	49	49	2.20002743958	0.103979909196	0.02780494827	0.0311423966645	0.119515717428	3.83061555118e-18	NA	36	101	101	0.0658686388996	0.00958527525059	0.947482408873	0.0136593729723	0.160996316466	2.53358227476e-24	NA	14	68	68	1.41866986486	0.074543227846	0.155995286805	0.0271629460331	0.152270069516	2.04996408133e-44	NA	31
ENSG00000123684.8	LPGAT1	-1.879450988	-0.33842684391	0.0601829398175	0.00248762992	0.0521209886971	0.000578537567917	NA	4	19	19	-2.50771456301	-0.201859365442	0.0121514782219	0.0127164925282	0.164725630352	1.44228372548e-15	NA	12	31	31	-2.35605335407	-0.132978147239	0.0184702645988	0.021798499561	0.192718970917	4.49456214355e-29	NA	14	58	58	-2.49794403225	-0.107567169919	0.0124915913899	0.0425872675875	0.174636190072	8.39160128699e-27	NA	13	36	36	-2.78305933456	-0.110833289858	0.00538489572523	0.0493526586303	0.190577299578	6.08026762781e-57	NA	29
ENSG00000172500.8	FIBP	-1.87809581589	-0.18164112942	0.0603680586273	0.0130735179488	0.104597989936	5.2895185458e-07	NA	7	22	22	1.08520294794	0.0829075043892	0.277831778855	0.0104492248367	0.0395982037258	0.000198087723233	NA	12	72	72	NA	NA	NA	NA	NA	NA	NA	NA	NA	NA	-1.15673565445	-0.123782563056	0.247380377952	0.0133322864117	0.102016033245	1.36720244948e-15	NA	10	30	30	-2.32663789005	-0.165368081963	0.0199845461181	0.0174805079428	0.0787687437521	1.28559331535e-22	NA	10
ENSG00000079459.8	FDFT1	-1.87478506565	-1.45893367346	0.0608222985561	9.99808610585e-05	0.285396588293	4.17481373154e-19	NA	1	28	28	-1.92725602602	-0.203325020981	0.0539477308756	0.00573320053712	0.252305894986	4.14414082442e-26	NA	12	42	42	NA	NA	NA	NA	NA	NA	NA	NA	NA	NA	-1.33480401962	-0.424292936888	0.181940497567	0.000570877971085	0.342591226872	2.61550749703e-58	NA	6	39	39	-2.24379090074	-0.16148645501	0.0248458581408	0.0144826029525	0.125669905536	2.99923051323e-36	NA	23
ENSG00000022840.11	RNF10	1.87447940765	0.187843159112	0.0608643777106	0.00191283626762	0.0517915583192	0.000493066581825	NA	8	57	57	1.51597536747	0.223480685529	0.129525581103	0.00325296534163	0.134187722471	8.24730068738e-13	NA	5	49	49	2.61318742195	0.175862772588	0.00897020956752	0.0177514583465	0.173663133839	2.40183511371e-26	NA	17	53	53	2.32523098447	0.281974715849	0.0200596123979	0.00375616068553	0.148239046335	1.93509470298e-22	NA	5	55	55	2.16001266787	0.18938624821	0.0307716889147	0.00872299099586	0.155767427201	4.83910684054e-46	NA	7
ENSG00000153250.13	RBMS1	1.87318799573	0.236130486067	0.0610424293942	0.00494521622267	0.0592499703304	0.000220833116077	NA	8	31	31	2.65199412058	0.137643909651	0.00800179352438	0.0221811839555	0.0798612060587	7.56641143064e-08	NA	7	12	12	2.2288873934	0.175968931771	0.0258213981203	0.0119051845203	0.0952035283121	2.6964033111e-14	NA	13	53	53	2.40228728799	0.12067830648	0.0162929071307	0.0275613925783	0.0905720774984	9.24726510959e-14	NA	12	50	50	2.11593676736	0.0853504425854	0.0343501858487	0.0446974253681	0.110943841144	5.02939599114e-32	NA	13
ENSG00000187676.7	B3GALTL	-1.87147356765	-0.0793684963901	0.0612794702455	0.0538712817044	0.201425339838	6.28090708646e-13	NA	13	39	39	-2.11786008292	-0.0908757075387	0.0341869190704	0.0460081529168	0.244446131983	1.36705798806e-23	NA	10	21	21	-2.20537056424	-0.110845067989	0.0274281018668	0.0299439876288	0.156145691454	3.30219088038e-23	NA	18	34	34	-2.22761189688	-0.0738382032624	0.0259064066398	0.0886335827179	0.255476444584	1.76999671808e-40	NA	12	26	26	-2.39783456269	-0.0802874080414	0.0164923121384	0.0834026835827	0.220688184147	3.50947686474e-67	NA	23
ENSG00000165171.6	WBSCR27	-1.87071286942	-0.209575022768	0.0613848900512	0.00891506603305	0.51149240793	1.76494893941e-41	NA	6	44	44	-1.61967089701	-0.074474304954	0.105302991077	0.0529604095235	0.491568179779	1.36570858077e-57	NA	8	36	36	-1.64969589596	-0.106134706806	0.0990051500273	0.0198820545468	0.479887054982	3.16187749992e-91	NA	11	46	46	-1.87743520604	-0.102895961787	0.060458470036	0.037121389766	0.491251315529	5.14313760795e-97	NA	12	63	63	-1.66246427577	-0.087281428316	0.0964197205225	0.036031623138	0.501943788957	8.7701178086e-198	NA	7
ENSG00000120896.9	SORBS3	-1.87005236445	-0.650725711039	0.0614765465407	0.000386750682274	0.0381522078467	0.0032597820746	NA	6	12	12	-0.0456333939157	0.00416056734988	0.963602452392	0.0271135364198	0.128807637701	3.03739157038e-12	NA	33	125	125	-0.25547899424	-0.0444355197699	0.798353165602	0.00282019211761	0.0361547724531	3.89414596082e-06	NA	8	24	24	-1.613705277	-0.0965124857262	0.106591368799	0.0201355018737	0.122997483003	9.90570523588e-19	NA	10	24	24	-0.313387051928	-0.00370513527063	0.753986620209	0.034215340242	0.104039121252	6.87135425106e-30	NA	23
ENSG00000166971.11	AKTIP	1.86931886689	0.0541143995883	0.0615784647704	0.0878946921047	0.373574294987	1.81941092254e-26	NA	15	48	48	1.88265506545	0.0554809488025	0.0597471286835	0.0932492218802	0.278834841611	3.18273978208e-27	NA	23	57	57	2.05393916318	0.0567973046344	0.0399815802512	0.0885655467027	0.384085033993	1.78751222062e-67	NA	16	39	39	2.04675914711	0.0552200450136	0.0406817386557	0.10871885741	0.360242683286	8.46532695307e-63	NA	12	22	22	2.09098620043	0.0493246636913	0.0365293010182	0.133854386672	0.384326536252	3.46629103512e-134	NA	18
ENSG00000089737.11	DDX24	-1.86855863847	-0.108051751902	0.0616842447865	0.0210814478373	0.142964165979	2.64988356961e-09	NA	20	93	93	-0.208814770311	-0.0326966603315	0.834592840468	0.00566112038516	0.0733047794236	2.59490667748e-07	NA	6	25	25	-1.04775912975	-0.072419017187	0.294749597012	0.015292586672	0.104166349307	8.45672999359e-16	NA	7	13	13	-1.28637927832	-0.127535607726	0.198310726617	0.00709505565624	0.141518423558	2.95844439147e-21	NA	10	27	27	-0.992127521699	-0.0626508923581	0.321135322621	0.01898864327	0.135466692399	3.21700466236e-39	NA	5
ENSG00000130520.5	LSM4	-1.86376667323	-1.71450673389	0.0623544777643	7.45609454756e-05	0.0231379400884	0.0215950587296	NA	2	10	10	NA	NA	NA	NA	NA	NA	NA	NA	NA	NA	0.0163660247041	-0.00144566226494	0.986942384476	0.000625222630317	0.0458202312172	2.12738771717e-07	NA	4	22	22	-2.08934744554	-0.244032863215	0.0366764583609	0.00859014689241	0.0238126714138	0.000141748771272	NA	8	29	29	-2.55960116171	-0.522106967707	0.0104792351648	0.00316832707704	0.046212187	1.19350033861e-13	NA	8
ENSG00000168883.15	USP39	-1.86235046387	-0.601239167058	0.0625537066526	0.000608300300923	0.106448763115	1.95652925625e-07	NA	1	15	15	-1.84159427644	-3.44913718404	0.0655345188849	2.68007385783e-05	0.0159122582228	0.0165473063757	NA	4	35	35	-1.09857853279	-0.109843444812	0.271951945594	0.00741130504979	0.111940053439	1.15201708062e-16	NA	15	51	51	-0.228985296556	-0.0249127504637	0.818880344183	0.00633914936699	0.110932137745	6.11982039604e-17	NA	20	86	86	-0.296507855259	-0.0290669356901	0.766842268915	0.0106951582235	0.122760439272	1.01237243719e-35	NA	19
ENSG00000251247.5	ZNF345	-1.85667396996	-0.361000790083	0.0633575530118	0.00281165811438	0.108992004202	7.25999905262e-08	NA	7	71	71	-0.103427855747	-0.000275714421827	0.917623405006	0.0245726572309	0.0770647467137	1.00761425413e-07	NA	13	37	37	-1.06391976434	-0.142111591937	0.287365048715	0.00368344158495	0.0744332367747	2.90679555211e-11	NA	8	29	29	-0.107178257099	-0.0155632958287	0.914647564379	0.0106873053204	0.0794237967193	2.85071487285e-12	NA	11	29	29	-1.11118801878	-0.113169786099	0.266487427317	0.0102808189881	0.0973079614149	6.66853314349e-28	NA	11
ENSG00000211456.6	SACM1L	-1.85647533462	-0.801450351834	0.0633858355509	0.000433313343911	0.481883892378	8.86158295737e-37	NA	3	25	25	-1.18706417084	-5.28589912073	0.235202309613	3.38231197974e-06	0.182268028535	1.24514454969e-18	NA	1	29	29	NA	NA	NA	NA	NA	NA	NA	NA	NA	NA	0.177802473307	0.268962112051	0.858878104883	8.36320009538e-06	0.410192659315	5.34956093405e-74	NA	1	24	24	-0.774061646967	-0.0290088772857	0.438894336541	0.0544485930052	0.233154245541	4.08245383496e-73	NA	43
ENSG00000153551.9	CMTM7	1.85512056847	0.345798827384	0.0635790112158	0.00228713689669	0.4327795582	7.82590078433e-33	NA	3	25	25	0.540958666672	0.318676525607	0.588536072578	0.000187164115428	0.247548535574	1.2098548168e-24	NA	2	12	12	0.14955831774	-0.00906132653357	0.881113095837	0.0124844327982	0.125220581423	7.47202031955e-19	NA	21	61	61	2.16271168329	0.690346672761	0.030563361935	0.00074812034614	0.353284071628	4.14604893821e-61	NA	4	20	20	0.476180614483	0.0863519179372	0.633945708997	0.0019424416312	0.292616268395	4.56077296815e-94	NA	15
ENSG00000165280.11	VCP	1.85345088433	0.168874548885	0.0638177597648	0.00857436255733	0.0404637959517	0.00219880388825	NA	4	18	18	1.78033779662	0.165379510623	0.075020695023	0.0103447846594	0.108543497192	1.03786967617e-10	NA	9	17	17	1.84884510047	0.0939064334851	0.0644801828805	0.0278065598366	0.102818942935	1.49752723192e-15	NA	17	38	38	1.57873529023	0.0924061873138	0.114396786646	0.0283973384371	0.142767124203	2.04481090015e-21	NA	13	30	30	2.01764962472	0.0812484656761	0.0436277647106	0.0543704598673	0.158951818662	1.60677997251e-46	NA	18
ENSG00000100983.5	GSS	1.85067967522	0.498342566006	0.0642156497424	0.00102610108821	0.0382295377729	0.00313476787611	NA	3	10	10	0.933683804387	0.0571370395527	0.350467021676	0.0174187663229	0.0375941897402	0.00028283309339	NA	12	47	47	1.06928706767	0.150578331705	0.284940336121	0.00383402859355	0.0247567650603	0.000160397202198	NA	7	29	29	1.27803782699	0.397607444368	0.20123608896	0.0008749880107	0.063964635205	5.61947182404e-10	NA	7	39	39	0.959882708729	0.316828476136	0.337114249626	0.000691607636669	0.0384246288398	1.22560511229e-11	NA	4
ENSG00000196139.7	AKR1C3	1.85039794947	0.0682950443276	0.0642562143437	0.0528909497642	0.156173031427	1.83538233812e-10	NA	20	47	47	0.58729922326	0.0677603857731	0.557002762709	0.0048811502619	0.146285710683	5.48933934374e-14	NA	3	9	9	-0.0470526996471	-0.00328263128618	0.962471225764	0.117019620947	0.222500821639	1.01285732936e-34	NA	33	89	89	1.12545982034	0.0509249432884	0.260394234287	0.0417841739416	0.136052565932	5.22987704337e-21	NA	17	32	32	0.43319262869	0.0139410691088	0.664874833586	0.0885786672199	0.200398968592	2.06106279484e-60	NA	23
ENSG00000182500.7	ORAI1	-1.84853612407	-0.332670125323	0.0645248235401	0.00279992838841	0.178297084588	1.63401002755e-11	NA	4	28	28	-1.34852182865	-0.26513716733	0.177490604184	0.00264240659596	0.0349452525717	0.000411604704847	NA	1	2	2	0.82379668951	2.44205196164	0.410055088942	8.59684927023e-06	0.0741867999986	3.30159813119e-11	NA	1	21	21	-2.90725443288	-1.39386147542	0.00364616497713	0.000340634835323	0.156914343119	1.0066475107e-23	NA	2	47	47	-1.40917134285	-1.70955127295	0.158784509283	4.47950641221e-05	0.116511612773	1.79408481321e-33	NA	1
ENSG00000154016.9	GRAP	-1.8481567624	-0.417631189969	0.0645796682852	0.00154252253086	0.0680661601002	7.9420150212e-05	NA	4	26	26	-0.693551987942	-0.0461967080141	0.487963212168	0.0235872128934	0.0954481106751	2.89775064459e-09	NA	4	11	11	NA	NA	NA	NA	NA	NA	NA	NA	NA	NA	-1.3048739664	-0.078017276078	0.191935767315	0.0391997554033	0.093634223482	3.68187100648e-14	NA	5	27	27	-1.05025430921	-0.12932998363	0.293601206069	0.00521249151096	0.0531583139772	1.64992581472e-15	NA	10
ENSG00000104450.8	SPAG1	1.84784512132	0.0748962915524	0.0646247513675	0.0393715268983	0.341379351654	4.12821352815e-24	NA	16	48	48	1.40152079556	0.044337508633	0.161058393378	0.0666593367042	0.531962031595	4.32597878762e-66	NA	17	41	41	1.99598219333	0.0623901536202	0.0459358610584	0.0647840344181	0.478638233164	2.10598346453e-91	NA	24	56	56	1.68992459161	0.0453425065338	0.0910423822129	0.097039849876	0.484393200539	8.12113250978e-95	NA	29	70	70	1.64001843292	0.0420168726637	0.101001334393	0.102844106604	0.500546494221	1.84105456327e-197	NA	32
ENSG00000253958.1	CLDN23	-1.84628083966	-0.059345785803	0.0648514383333	0.0344555343831	0.264078915084	8.05051312702e-18	NA	19	116	116	-2.20095803833	-0.0558051684971	0.0277389945798	0.124773078522	0.381050067415	1.60916245825e-40	NA	16	68	68	-1.56704068668	-0.0296539446959	0.117105181719	0.163261088853	0.371658882757	1.35594048486e-63	NA	33	91	91	-2.30655252442	-0.0560620159519	0.0210797788036	0.10347433187	0.398751098196	8.48471532792e-71	NA	25	85	85	-1.62833582037	-0.0276126664011	0.103453698097	0.204279123666	0.406640552606	1.02247601711e-144	NA	46
ENSG00000041880.10	PARP3	-1.84364440307	-0.657775879224	0.0652349804032	0.00184239508925	0.300117610824	2.06970408064e-20	NA	4	19	19	-0.219880924993	-0.061545146515	0.825963892429	0.000927153901426	0.0331709589837	0.000706231004509	NA	2	30	30	NA	NA	NA	NA	NA	NA	NA	NA	NA	NA	-1.25084916077	-0.244097931842	0.210989515068	0.00422987878066	0.210828450549	1.11922301618e-32	NA	5	37	37	-1.37317642545	-0.0832455825485	0.169697506613	0.0252239675556	0.162434339799	1.25262264846e-47	NA	12
ENSG00000102805.9	CLN5	-1.84289455982	-0.182184549423	0.0653444067504	0.0217522839971	0.154422582326	5.30128873785e-10	NA	4	26	26	NA	NA	NA	NA	NA	NA	NA	NA	NA	NA	-1.17922735451	-0.0872734524632	0.238307656395	0.0134843425918	0.125179762641	4.76274832861e-19	NA	17	54	54	-1.58030135249	-0.118139179716	0.11403787029	0.0342490077787	0.123676274163	1.53087327945e-18	NA	19	100	100	-1.52473875017	-0.0751828756082	0.127324272433	0.0535557824129	0.115761314847	3.13975608814e-33	NA	26
ENSG00000072609.13	CHFR	1.84280054264	0.38381297558	0.0653581375669	0.000457526667883	0.0508880937101	0.000468967948021	NA	4	35	35	1.66883607959	0.248731726105	0.0951498702538	0.00610681076708	0.172507916413	2.14656246868e-16	NA	9	46	46	0.118844248013	0.0174930497184	0.90539875223	0.00208264000188	0.192082266232	3.12407865267e-29	NA	7	41	41	-0.799088592135	-0.100923168776	0.424239043969	0.00708660650518	0.18000295774	2.7496228721e-27	NA	12	56	56	0.34254668402	0.0759400905635	0.731939517718	0.00122013203756	0.186048834789	1.90363182624e-55	NA	11
ENSG00000077147.10	TM9SF3	-1.84242032331	-0.250969251766	0.0654136912785	0.0055909839533	0.151126082762	6.28941858993e-10	NA	4	10	10	-1.437557721	-0.136813462464	0.150559584238	0.0118707131757	0.0878428614543	1.53084491686e-08	NA	11	39	39	-1.1408405408	-1.18058208449	0.253936286495	5.61013248462e-05	0.0567000130131	7.0396091517e-09	NA	3	15	15	-1.49513529987	-0.121199488797	0.134879134882	0.015196205283	0.11483043266	1.83616637951e-17	NA	7	16	16	-1.49837305508	-0.141637111502	0.134036352998	0.00926813302318	0.112480214275	1.64662684919e-32	NA	15
ENSG00000125520.8	SLC2A4RG	-1.83957075289	-0.224370170796	0.0658312815335	0.00531907694299	0.0314790059789	0.00747650201718	NA	5	22	22	NA	NA	NA	NA	NA	NA	NA	NA	NA	NA	NA	NA	NA	NA	NA	NA	NA	NA	NA	NA	NA	NA	NA	NA	NA	NA	NA	NA	NA	NA	NA	NA	NA	NA	NA	NA	NA	NA
ENSG00000104325.2	DECR1	1.83942861626	1.54738752765	0.0658521683452	4.84830065744e-05	0.0837975117354	4.21581316679e-06	NA	2	35	35	-0.201427317586	-0.00966806774332	0.840364456587	0.00699267126507	0.0460897621035	5.74124183956e-05	NA	6	29	29	NA	NA	NA	NA	NA	NA	NA	NA	NA	NA	-1.05261346795	-0.0845601356299	0.292518182048	0.0069108078065	0.0360655198131	3.52672132511e-06	NA	9	45	45	-1.29912313695	-0.0544369083077	0.193901674063	0.0319805849155	0.0557452467	1.40099965134e-16	NA	34
ENSG00000125247.11	TMTC4	1.83894311238	0.238753966231	0.0659235537634	0.00411146382397	0.132459190279	1.14757316754e-08	NA	3	9	9	1.16688311101	0.0436849628915	0.243257577242	0.0407704318968	0.225352804208	1.40270367424e-21	NA	28	107	107	1.66519826379	0.178039693965	0.0958732072555	0.00661169752494	0.15898494488	9.65157473449e-24	NA	5	25	25	1.36310936991	0.0942042879439	0.172848044197	0.01399910646	0.16829837502	1.41150846949e-25	NA	19	66	66	1.40858594788	0.0874367445794	0.158957636368	0.0197258766031	0.174071296959	2.49721825355e-51	NA	29
ENSG00000221995.4	TIAF1	-1.83872288835	-0.0737305419804	0.06595595513	0.0277733531227	0.0629348034964	0.000139773971781	NA	7	47	47	-0.0706030083984	-0.0201664979288	0.943713716035	0.017132241642	0.0789153640666	7.75367423781e-08	NA	15	49	49	-0.683553420353	-0.109688324027	0.494257206418	0.00305985090981	0.0680952433102	1.56286957596e-10	NA	8	29	29	-1.18521074984	-0.0531452887761	0.235934130699	0.0347086931065	0.119008758342	4.39899388402e-18	NA	7	37	37	-0.67065365764	-0.0435225192396	0.50244119152	0.0213875912838	0.0999092183468	5.3490921469e-29	NA	6
ENSG00000205531.8	NAP1L4	1.83816299314	0.178390263169	0.0660383911186	0.00745902494721	0.140565309217	3.5772427787e-09	NA	4	48	48	-0.0331824243513	-0.027109609882	0.97352911374	0.00020785278902	0.0129589135665	0.0338979363408	NA	3	10	10	0.568093705671	0.0535034485026	0.569971341521	0.00745699909627	0.0927724615712	5.56339624537e-14	NA	12	40	40	-0.177347202636	-0.046158083432	0.859235676029	0.0082436771527	0.109378484892	1.96614905321e-16	NA	18	63	63	0.652533196805	0.0545426640073	0.514057264673	0.00878795545426	0.088565556048	1.76665792224e-25	NA	17
ENSG00000026103.15	FAS	-1.83639710249	-0.0941505903554	0.0662989478007	0.0374383346931	0.312252345738	5.42191809636e-21	NA	28	88	88	-2.30822818619	-0.115557766039	0.0209864482549	0.035275845903	0.190812991466	3.11651323864e-19	NA	25	64	64	-2.03064449762	-0.114162857524	0.04229107036	0.0183963787859	0.209847087963	4.3082707066e-32	NA	25	57	57	-2.30739339951	-0.0940217941526	0.021032898868	0.0533393129246	0.334395550951	4.9701221914e-57	NA	19	49	49	-2.14494008707	-0.0839034796759	0.0319576375753	0.0490858748553	0.305367530656	2.91589364067e-99	NA	25
ENSG00000155542.7	SETD9	-1.8363346781	-0.0837129915681	0.0663081739793	0.0444941386797	0.744754558713	6.22022438412e-85	NA	9	33	33	-1.82904964664	-0.0667169203628	0.067392171201	0.0899576871579	0.734925579225	9.50065945902e-124	NA	17	55	55	-1.7261283463	-0.0366863671662	0.0843243252264	0.159548782343	0.768710640087	2.95265643801e-231	NA	24	71	71	-1.72976677978	-0.0396519342888	0.0836719519829	0.227033585805	0.760209355533	8.39434888037e-227	NA	53	139	139	-1.73906944838	-0.0332041260898	0.08202254784	0.288447656669	0.774941317753	0	NA	28
ENSG00000140307.6	GTF2A2	-1.83164914807	-0.130734107572	0.0670037094167	0.0103556571289	0.0967858426087	1.14782952061e-06	NA	6	17	17	-1.71262949809	-0.0984238217268	0.086780722921	0.0238524460279	0.134933069859	9.34329345607e-13	NA	9	23	23	-0.988677079251	-0.0862542268589	0.322821160585	0.011007781232	0.0994661517124	5.41556022565e-15	NA	15	38	38	-1.75868056523	-0.0964142986056	0.0786317802236	0.0252134281774	0.127900994708	3.25740504224e-19	NA	11	29	29	-1.86195047458	-0.160477947993	0.062610071419	0.0110584666375	0.123832026287	6.69383451881e-36	NA	8
ENSG00000063854.8	HAGH	1.82793553632	0.240151334043	0.0675592269581	0.00845155849525	0.0892701609883	4.44888445817e-06	NA	5	23	23	-0.42972337189	-0.103783501733	0.667396879968	0.00649305564356	0.0830355353056	4.79879208168e-08	NA	13	45	45	0.468420386314	0.0960189554082	0.639483992155	0.00197386326242	0.209466674789	3.59365341648e-32	NA	1	10	10	2.33251580788	0.1616086254	0.0196735722945	0.0121321661977	0.114917289948	2.20013854559e-17	NA	17	52	52	0.659927749458	0.0416824160395	0.509300195615	0.010628782406	0.144864017685	3.82434708603e-42	NA	17
ENSG00000002933.3	TMEM176A	-1.82472471133	-0.03701833027	0.0680425822516	0.0837597119071	0.599794955774	9.60086780957e-55	NA	8	60	60	-1.67401825577	-0.0461656789918	0.094127011562	0.0771634678477	0.769137157932	1.38496150867e-140	NA	9	49	49	-2.08959208952	-0.0539836903195	0.036654457739	0.0987386846596	0.787640104865	1.89267367879e-246	NA	31	75	75	-1.524398226	-0.0353929556613	0.127409262994	0.0926048045107	0.729693923765	1.18788469438e-203	NA	14	64	64	-2.06250537586	-0.0495859077961	0.0391596462732	0.107961039735	0.759379880995	0	NA	22
ENSG00000164713.5	BRI3	1.82451063642	0.143652053801	0.0680749098019	0.00803639614167	0.192364510916	3.08316442889e-12	NA	5	37	37	1.43491259634	0.359063047645	0.151312005772	0.00176090761915	0.197569368145	1.67909706372e-19	NA	6	30	30	-0.514840342952	-0.115416556169	0.606664591468	0.00214401213603	0.195152471379	1.03623677383e-29	NA	18	81	81	1.49493484651	0.129297492174	0.134931446858	0.0105198542454	0.232855018546	2.49182058389e-36	NA	15	60	60	1.55349635513	0.118371022416	0.120304599362	0.0128640203187	0.221322771621	8.54211550601e-68	NA	14
ENSG00000215845.6	TSTD1	1.82131196717	0.13937047402	0.0685594483426	0.008741468232	0.233322390332	1.46778657749e-15	NA	3	8	8	1.3440750212	0.0337584463485	0.178924128552	0.0954801329934	0.259736017198	8.20201986537e-26	NA	10	26	26	1.30505190396	0.0303976232563	0.191875174445	0.105522346283	0.285071324812	3.5109078835e-46	NA	5	20	20	1.22087612117	0.0326389012991	0.222132926829	0.0614107309795	0.283696983519	9.20043175049e-46	NA	27	75	75	1.5783454473	0.0358055297235	0.114486270456	0.119727005071	0.282986005345	8.32025957677e-90	NA	16
ENSG00000183258.7	DDX41	-1.82103326333	-0.48867439898	0.0686018006757	0.00122994794683	0.0755848629189	1.53068515846e-05	NA	4	21	21	-0.924854931481	-0.208696080865	0.35504137248	0.00118838398535	0.0437806385739	7.96194151144e-05	NA	4	18	18	NA	NA	NA	NA	NA	NA	NA	NA	NA	NA	1.67309277186	0.464913951085	0.0943090342672	0.000857117855962	0.0682958836504	1.36524770733e-10	NA	5	16	16	0.232864675071	0.0473362331489	0.815866489626	0.00665783616762	0.0145338755321	3.66428674205e-05	NA	18
ENSG00000085662.9	AKR1B1	-1.81993499219	-0.0765880249904	0.068768905293	0.0516679030291	0.185571318978	7.04235417544e-12	NA	22	75	75	-0.953856964693	-0.0428029022512	0.340156049916	0.034883538389	0.233849073225	2.5762448169e-22	NA	18	61	61	-1.12672168415	-0.0252757590017	0.2598601714	0.159567527509	0.332266522379	9.85377670976e-56	NA	52	138	138	-1.45280603986	-0.0466215539564	0.146277614525	0.0709876474546	0.269841764304	3.6992401986e-43	NA	26	60	60	-1.11390066806	-0.024123107205	0.265321802796	0.156254874569	0.35013252693	5.22608169879e-119	NA	40
ENSG00000066926.6	FECH	-1.81741249593	-0.0903631971763	0.0691539757926	0.0190412959849	0.171556303032	4.68647903324e-11	NA	16	62	62	-0.243683088256	-0.034125871677	0.807476272215	0.00401922109455	0.327438114893	2.66065678762e-33	NA	8	29	29	-0.164081817775	-0.00302965179322	0.869666735128	0.0273107265704	0.464385866852	4.11242223865e-87	NA	37	100	100	1.47504865037	0.159116351309	0.140199464269	0.0158707264061	0.376974217352	3.72431358502e-66	NA	20	67	67	0.778864234266	0.0705024624605	0.436059694373	0.0242702393233	0.451112143543	4.53784745963e-168	NA	53
ENSG00000099992.11	TBC1D10A	-1.8148047505	-0.225896869596	0.0695539201142	0.00578699711083	0.14543445944	2.72900820998e-09	NA	8	37	37	-0.935313314363	-0.10168410518	0.34962685569	0.00398165606593	0.0333004902693	0.000683679608709	NA	8	31	31	NA	NA	NA	NA	NA	NA	NA	NA	NA	NA	-1.55477323339	-0.250280006992	0.120000086056	0.00326607240168	0.130628769514	4.57844347867e-20	NA	6	31	31	-0.411387655027	-0.0345155911559	0.680788304552	0.0111830881868	0.0441364403889	3.21991582998e-13	NA	14
ENSG00000139974.11	SLC38A6	1.81344186283	0.0980196570538	0.0697636977625	0.00863875919575	0.116258922791	1.13672628278e-07	NA	6	42	42	NA	NA	NA	NA	NA	NA	NA	NA	NA	NA	-0.772551167436	-0.135329060948	0.439788053978	0.00227378400417	0.0382234610376	2.02949011877e-06	NA	11	26	26	NA	NA	NA	NA	NA	NA	NA	NA	NA	NA	-0.472653787707	-0.0279695800827	0.636460201366	0.0199433660298	0.0896552087007	9.89698576559e-26	NA	41
ENSG00000171428.9	NAT1	-1.81313180923	-7.4276405146	0.069811494111	8.2205461334e-06	0.0330392645345	0.00582919654057	NA	1	15	15	NA	NA	NA	NA	NA	NA	NA	NA	NA	NA	NA	NA	NA	NA	NA	NA	NA	NA	NA	NA	NA	NA	NA	NA	NA	NA	NA	NA	NA	NA	NA	NA	NA	NA	NA	NA	NA	NA
ENSG00000135636.9	DYSF	1.8129107147	0.177362892899	0.0698455933804	0.00808577840418	0.353358734957	3.6087484499e-24	NA	9	46	46	0.735364680065	0.0803423703329	0.462117426365	0.00623018577157	0.423236945727	1.45530355504e-46	NA	3	8	8	1.58233318725	0.133299003133	0.113573528343	0.00980072138726	0.307877540737	6.27194995712e-50	NA	13	36	36	1.08772653837	0.144712493418	0.27671584841	0.00428862626861	0.38389493661	1.16760778814e-67	NA	6	16	16	1.96916850935	0.215547130273	0.0489337437701	0.00718260187615	0.373755502701	5.93309905827e-129	NA	17
ENSG00000204438.6	GPANK1	1.81256240597	0.14127266074	0.0698993405495	0.0183923719906	0.108197896587	3.79257116945e-07	NA	7	14	14	0.3596988698	0.0378649882492	0.719072337318	0.00509421270925	0.106362819436	3.44438593395e-10	NA	12	44	44	2.33387798058	0.15876769949	0.0196021120413	0.0152209883559	0.0831702856293	1.42198339804e-12	NA	13	26	26	-0.0138065572496	0.020127227787	0.988984311104	0.0189010018102	0.119940180903	5.5664202042e-18	NA	15	45	45	1.79872695745	0.103015792304	0.0720618824789	0.0249321968293	0.124051720557	4.7872429807e-36	NA	15
ENSG00000137038.7	C9orf123	-1.81146791892	-0.0812962052122	0.0700684507144	0.0329440318252	0.0249617056418	0.0181594228222	NA	42	112	112	0.857104731763	0.0595942940485	0.39138700637	0.0112081061784	0.0303298352261	0.00113928079288	NA	14	40	40	0.709756652919	0.0919836298608	0.477855053746	0.00564236613267	0.0356421448676	5.44261787544e-06	NA	13	32	32	-0.626821980567	-0.0804201280085	0.530775933539	0.00597891095795	0.0655707029343	3.49927573222e-10	NA	8	27	27	1.80335795141	0.113131936592	0.0713320168153	0.0248364784124	0.0863767946555	7.16788489739e-25	NA	36
ENSG00000184924.4	PTRHD1	-1.80934247045	-0.227530229004	0.0703978147729	0.00385518726142	0.10720130814	4.86112917105e-07	NA	4	34	34	2.10922097814	1.28276342936	0.0349255119666	0.000157658904572	0.0163783212861	0.0171226815082	NA	2	8	8	NA	NA	NA	NA	NA	NA	NA	NA	NA	NA	0.241512506278	0.0569171880462	0.809157924716	0.00224513090577	0.0590901696771	2.87123102177e-09	NA	5	17	17	0.176335583296	0.00767608072718	0.860030308573	0.00577555568302	0.0487355048002	2.29739346585e-14	NA	14
ENSG00000129625.8	REEP5	1.80820624572	0.37616665892	0.070574406922	0.00142371953098	0.124990013269	4.4794946783e-08	NA	3	29	29	1.74430623618	0.109272605105	0.0811057048146	0.0210676107547	0.187581285597	1.20610510706e-17	NA	7	40	40	1.60198826155	0.122067307333	0.109158205269	0.0129961237938	0.134523472496	2.60415538549e-20	NA	10	35	35	2.13853828386	0.113205805543	0.0324730804	0.0302790620799	0.234765067863	1.21884062629e-36	NA	9	55	55	1.85719094875	0.0631974299992	0.0632839922741	0.0706750116317	0.192038955831	3.04648165908e-57	NA	42
ENSG00000083799.13	CYLD	-1.80623020126	-0.174009075126	0.0708823892922	0.0116555837311	0.0207342268989	0.0317086042473	NA	18	87	87	NA	NA	NA	NA	NA	NA	NA	NA	NA	NA	NA	NA	NA	NA	NA	NA	NA	NA	NA	NA	NA	NA	NA	NA	NA	NA	NA	NA	NA	NA	-0.135851610815	-0.0128234176514	0.891938589695	0.00954039816108	0.0191803394626	2.17098743915e-06	NA	18
ENSG00000257727.1	CNPY2	-1.80544986836	-0.307024628669	0.0710043135744	0.00317310008349	0.0188232063741	0.0402185402026	NA	7	53	53	0.131019466035	-0.0830866299221	0.895759908475	0.000342129655337	0.0120434633875	0.0405937460889	NA	4	17	17	0.616784555421	0.159488202996	0.537376840398	0.00120809798869	0.047227332973	1.39064653202e-07	NA	5	25	25	-0.758690436525	-0.177211758548	0.448037759093	0.00219574461595	0.0396955912927	1.32388949174e-06	NA	4	16	16	-0.871712518171	-0.602351950061	0.383365229386	0.00018777353339	0.0367955475968	3.66159882732e-11	NA	2
ENSG00000173848.14	NET1	-1.80417261521	-0.222662078041	0.0712042509228	0.00476711774127	0.128805947036	2.01216499415e-08	NA	13	27	27	-0.690425029779	-0.0448949728018	0.489926940911	0.00900496098004	0.0599556883875	3.08697777195e-06	NA	13	59	59	-2.05319302734	-0.122188077501	0.0400538604015	0.0215503491731	0.119187358059	9.14588714824e-18	NA	12	27	27	-2.59990639488	-0.256232964005	0.00932491922772	0.00733637214682	0.0873522441171	2.75779218761e-13	NA	12	46	46	-2.37553390266	-0.143522020885	0.017523582517	0.0196630030982	0.117644662142	3.78094742651e-34	NA	10
ENSG00000125912.6	NCLN	-1.80034326788	-0.497723588553	0.0718064528611	0.00133840847368	0.0238695992335	0.0192946136378	NA	3	15	15	0.132073233861	-0.0220096088395	0.894926366712	0.010428181844	0.0402448751739	0.000184473491855	NA	20	62	62	1.43297655943	0.0727495724726	0.151864536264	0.0300095031395	0.0439337848612	3.45329130088e-07	NA	12	47	47	-0.817247659163	-0.252989685792	0.413786911531	0.0012895940084	0.0149332463981	0.0029321438254	NA	8	16	16	0.821993804922	0.0499213752528	0.411080422765	0.0187990330658	0.0426442132261	1.10045957707e-12	NA	11
ENSG00000163877.9	SNIP1	1.79964805864	0.165720442306	0.0719162274833	0.00676896449627	0.0400709966534	0.00203128005861	NA	6	38	38	NA	NA	NA	NA	NA	NA	NA	NA	NA	NA	1.47060907352	0.106969821922	0.141396868708	0.0138552591208	0.100596053568	4.62336187722e-15	NA	6	14	14	1.86044219213	0.0938894955742	0.0628229899943	0.0257886942263	0.142262408172	1.43478587395e-21	NA	4	17	17	1.57237832628	0.08136207295	0.115862837678	0.0257040091513	0.101817670448	2.664961278e-29	NA	14
ENSG00000112299.7	VNN1	1.79836738381	0.0673964526497	0.0721188078816	0.0295275067842	0.310604527474	4.27516586765e-21	NA	4	13	13	1.52137878161	0.039886103093	0.128164810432	0.0913001316871	0.554288080519	4.57881377635e-71	NA	17	56	56	1.11929843687	0.0265618985233	0.26301284246	0.112321682099	0.591692195295	2.65164714101e-129	NA	28	66	66	1.74414543058	0.036007054654	0.0811337339055	0.13657953918	0.489567560173	8.53523589719e-97	NA	24	84	84	1.55388968187	0.0317727801251	0.120210733354	0.196808348589	0.55843061225	1.49105039129e-236	NA	73
ENSG00000184719.7	RNLS	1.79520475046	0.207287505102	0.0726210838914	0.00748886683041	0.222670518839	8.16828161536e-15	NA	14	82	82	NA	NA	NA	NA	NA	NA	NA	NA	NA	NA	1.74884765593	0.109729545463	0.0803173566254	0.0177111307931	0.0176609543566	0.00145913091063	NA	12	23	23	1.5982206966	0.134193353662	0.109993869226	0.0161233239034	0.165542351276	4.4014699826e-25	NA	24	76	76	2.46432184749	0.1183957883	0.0137272785957	0.0348588456506	0.0480080878656	3.35336396364e-14	NA	44
ENSG00000146085.7	MUT	1.79432847581	0.083504144022	0.0727607555941	0.0257433935401	0.416478954906	5.75347726624e-30	NA	8	33	33	1.39968408862	0.044143531725	0.161607940608	0.0604410956644	0.525700109997	3.14231625282e-64	NA	17	36	36	1.31419303147	0.0427143129731	0.188781252975	0.074440787261	0.511526570283	1.20616054138e-102	NA	14	37	37	1.61244120236	0.0543829178649	0.10686596502	0.0540140924049	0.50913021691	1.20974643867e-101	NA	10	33	33	1.60418420922	0.0538584925806	0.108673454346	0.0619879548481	0.521037460163	3.42497064408e-210	NA	18
ENSG00000174718.7	KIAA1551	-1.78715430078	-0.14555651873	0.0739125531292	0.00493468070357	0.17353580127	2.42940761505e-11	NA	10	93	93	-0.825717134163	-0.0908770392612	0.408964570338	0.00553616347339	0.0890497533328	1.27312649387e-08	NA	8	36	36	-1.3477341437	-0.126574667727	0.177743906155	0.00872499921803	0.0170298053282	0.00176921927046	NA	10	45	45	-0.884371221859	-0.115838847682	0.376495852698	0.00665893955722	0.139872308579	4.79606265951e-21	NA	13	45	45	-1.21901692704	-0.119270741409	0.222837767912	0.0103864622329	0.0967331596935	7.22675520226e-28	NA	25
ENSG00000151893.10	CACUL1	1.78654335879	0.0770679641926	0.0740113233674	0.059816386143	0.204209145958	4.93655033254e-13	NA	14	51	51	2.03070124546	0.120533461704	0.0422853099415	0.0387382476407	0.341649158275	5.95172710955e-37	NA	9	29	29	1.35482104593	0.0952045786166	0.175474579565	0.0139388166043	0.254338133457	7.80510950335e-41	NA	18	45	45	2.06519155694	0.0725597392583	0.0389048790776	0.105004041773	0.304324389821	1.10913878695e-50	NA	10	32	32	1.8728939564	0.056971437528	0.0610830299171	0.121876324683	0.277891993995	5.42908202089e-88	NA	25
ENSG00000241370.1	RPP21	-1.78544419801	-0.103605108085	0.074189294989	0.0318763177377	0.219173892578	2.00702188876e-14	NA	27	73	73	-1.37562629779	-0.198018758975	0.168937360619	0.00956857740981	0.23565469955	7.89561248629e-23	NA	14	62	62	-0.430174443274	-0.024289734526	0.667068751168	0.0233936167394	0.13002531101	2.40064377039e-19	NA	37	88	88	-1.16957065227	-0.102706079911	0.242173793395	0.0222396347378	0.215376260569	2.17683747106e-33	NA	26	76	76	-0.934294345246	-0.0534041790161	0.350152080441	0.0465000668094	0.214957738582	4.42251953689e-65	NA	17
ENSG00000071189.17	SNX13	1.78372896425	0.370170680721	0.0744677172647	0.00286284229015	0.0821402721608	1.23349781498e-05	NA	3	36	36	0.862039804459	0.723812116696	0.388665614289	0.000220083735704	0.0510643344931	2.01154489769e-05	NA	1	8	8	NA	NA	NA	NA	NA	NA	NA	NA	NA	NA	0.904102762488	0.23874809352	0.365940913711	0.00140706970302	0.0806319086326	2.10955013885e-12	NA	8	39	39	NA	NA	NA	NA	NA	NA	NA	NA
ENSG00000146416.12	AIG1	-1.78350236204	-0.449071842079	0.0745045638277	0.00114089633235	0.0963129387981	1.38663445302e-06	NA	6	39	39	1.67022704291	0.143221063657	0.094874451467	0.0116230668588	0.0976134454881	2.41659994783e-09	NA	8	36	36	0.630016573538	0.0522738660659	0.528683740786	0.00867680049028	0.0569873737276	6.75885707815e-09	NA	17	42	42	-0.0538305614614	0.000107708067091	0.957070160287	0.0198503549383	0.158072074025	4.89566080291e-24	NA	20	136	136	-0.0672348812548	-0.000358939639173	0.946394716714	0.0222064794123	0.124777727002	7.67498523082e-37	NA	46
ENSG00000177000.6	MTHFR	1.78228899033	0.123975476941	0.0747021171588	0.0206422118848	0.117013571999	6.04792382033e-08	NA	11	22	22	1.52259536557	0.0658903368239	0.127859969964	0.052512666477	0.252200703293	1.81403096043e-24	NA	15	52	52	2.16627827213	0.112277215592	0.0302899290341	0.0267423764613	0.201095821543	6.73447924433e-31	NA	16	67	67	2.03037999146	0.0740657175942	0.0423179288827	0.0598278863828	0.19903954345	8.58766914552e-31	NA	32	66	66	1.98617301216	0.0689509992363	0.0470141164137	0.065177029699	0.196926645176	4.87082845707e-59	NA	21
ENSG00000112699.6	GMDS	1.78160349116	0.505566821529	0.0748139147245	0.00377283164156	0.364293224587	4.86419479918e-28	NA	13	88	88	-0.15731958075	-0.013150420986	0.874992989198	0.0127781789777	0.086974975464	1.7934983225e-08	NA	11	90	90	-1.1717391871	-0.175936370082	0.241301784808	0.00338440578251	0.228497655693	2.9233533089e-35	NA	5	34	34	-0.343146237048	-0.0321347045723	0.731488448317	0.015851122662	0.200932413157	1.15827611266e-31	NA	27	85	85	-1.14268591601	-0.0773975317627	0.253169019415	0.0169538962742	0.162397831272	3.0000511482e-48	NA	31
ENSG00000170915.8	PAQR8	1.78127979837	0.0643340043787	0.0748667530281	0.0377565675308	0.0880916131281	3.6438419522e-06	NA	10	64	64	1.30865990311	0.0524763636832	0.190649579714	0.0369808447595	0.192827631518	3.19722531497e-18	NA	21	65	65	1.23954483375	0.0291809494147	0.215143796079	0.10969867203	0.282033369603	7.27197057407e-45	NA	34	64	64	1.94750713185	0.0676241814669	0.0514739655681	0.0699651533086	0.215696129488	1.85435903504e-33	NA	20	52	52	1.38120871349	0.0368909349629	0.167214796391	0.117297250769	0.273651469767	2.98399939808e-87	NA	28
ENSG00000231389.3	HLA-DPA1	1.77863935727	0.388822263946	0.0752989072385	0.00325509449088	0.178594432349	1.34830012964e-11	NA	10	50	50	-2.47739125935	-0.375064441356	0.0132346730553	0.00194868607538	0.129800617963	1.47505425915e-12	NA	13	42	42	-1.34682632929	-0.0240754528363	0.178036172819	0.0263876906037	0.127951093535	5.92272651386e-19	NA	20	103	103	0.823721162588	0.154447613878	0.410098011969	0.00597777171359	0.226840853491	3.18466625884e-35	NA	17	59	59	0.790220576111	0.0590814544392	0.429398961435	0.0136879048252	0.203393360989	1.34951629739e-61	NA	20
ENSG00000173692.8	PSMD1	1.77805304442	0.113680508918	0.0753951433428	0.0151218326036	0.117594840333	7.12542278593e-08	NA	21	70	70	2.02953361955	0.143168676429	0.0424039682799	0.0187324006566	0.225387299587	9.01310360503e-22	NA	10	30	30	2.78388127537	0.109966470821	0.00537126912524	0.0448317537799	0.148237932336	2.98774533417e-22	NA	18	40	40	2.48318708133	0.164442453934	0.0130212681631	0.0202598656308	0.234819440897	7.92298220907e-37	NA	9	29	29	2.71288131646	0.107863078674	0.00667009910999	0.0557507475159	0.258472522868	1.34593506961e-80	NA	22
ENSG00000145335.11	SNCA	1.77780959238	0.204290454945	0.0754351325147	0.00632051523101	0.0447451296655	0.00106834325279	NA	20	43	43	1.44652943296	0.0444047173918	0.148028762771	0.063623297797	0.238410359165	9.55441064107e-23	NA	44	87	87	1.68817213841	0.0549165305638	0.0913781898894	0.0656889882752	0.31219483468	9.995340303e-52	NA	22	35	35	1.5347939931	0.0632341301854	0.124834438785	0.0359190601031	0.179454259572	1.66419670293e-27	NA	48	121	121	1.51558482518	0.0659262105327	0.129624366549	0.0322748885902	0.256048193205	1.33655528567e-80	NA	40
ENSG00000111666.6	CHPT1	-1.77743831713	-0.137794622628	0.0754961511246	0.00923382711629	0.464690201111	5.71821419849e-35	NA	17	98	98	-1.60873488988	-0.0714551227595	0.107674323282	0.0371116138797	0.411200188245	1.94606901907e-45	NA	23	60	60	-1.47907572942	-0.060464951603	0.139120076065	0.0402173268908	0.514771071425	1.00325822907e-102	NA	30	75	75	-1.48935979599	-0.0775810021456	0.136392649467	0.0298435389375	0.523915423138	1.29922434809e-108	NA	27	85	85	-1.57144724602	-0.0526500130199	0.116078798988	0.0722704395069	0.5499586815	7.53579973362e-230	NA	36
ENSG00000165898.9	ISCA2	-1.77576397916	-0.0937187356452	0.0757718271089	0.0228422225297	0.0768449845073	2.23172895415e-05	NA	8	75	75	-1.06484059459	-0.160923839125	0.286948071417	0.00366995939007	0.0425509859404	0.00010304952163	NA	5	9	9	-1.94340754939	-0.105061979464	0.0519669358404	0.0269309232106	0.0750558314872	2.39452038119e-11	NA	2	12	12	-1.31594110925	-0.070565275283	0.188193809462	0.026394298486	0.0684504729374	1.26316409586e-10	NA	8	22	22	-1.43430496738	-0.0688104211987	0.151485253394	0.0300932237033	0.0836598900964	2.90394628789e-24	NA	14
ENSG00000146054.13	TRIM7	1.77507180214	0.0885656761548	0.0758860322223	0.0256894748021	0.117340974161	8.49410671399e-08	NA	4	9	9	1.69120890354	0.0976403019208	0.0907969111167	0.027910796905	0.27266572017	8.5185286339e-27	NA	8	52	52	1.74240369074	0.0933407088274	0.0814378305646	0.029320145335	0.151327942167	9.27512434972e-23	NA	8	42	42	1.7023329549	0.0689996045308	0.0886929704463	0.0591243846434	0.287032823564	2.49367115483e-46	NA	13	52	52	1.65664289476	0.0592674789206	0.097591694625	0.0729063028695	0.252046171204	2.72612627139e-78	NA	19
ENSG00000163535.13	SGOL2	-1.77453239634	-1.67474741178	0.0759751283262	0.000193691726446	0.0233271532705	0.0213329053691	NA	2	13	13	NA	NA	NA	NA	NA	NA	NA	NA	NA	NA	NA	NA	NA	NA	NA	NA	NA	NA	NA	NA	NA	NA	NA	NA	NA	NA	NA	NA	NA	NA	NA	NA	NA	NA	NA	NA	NA	NA
ENSG00000035141.3	FAM136A	1.77448726898	0.0948602303565	0.075982586084	0.0239524337242	0.16197075093	1.49276271124e-10	NA	16	61	61	2.15393056928	0.162705043407	0.0312456172282	0.0115374639283	0.117583394001	2.30953217702e-11	NA	8	33	33	2.1036997548	0.19810619624	0.0354046458721	0.00636065985484	0.116625874435	2.46691795732e-17	NA	9	40	40	2.12488072968	0.120922921232	0.0335965663087	0.0269611390522	0.191733359364	5.86489170729e-30	NA	23	74	74	1.90354884067	0.131326109017	0.0569689670659	0.0181125665213	0.178015169355	1.53870604318e-52	NA	10
ENSG00000176749.4	CDK5R1	1.77083693031	0.185555658867	0.076587822774	0.00439599329029	0.177776004158	2.86519639772e-11	NA	5	26	26	0.804285499298	0.307293121064	0.42123211026	0.000420664732238	0.110052582865	2.05475491337e-10	NA	3	21	21	1.75908591973	0.160639627256	0.078562916087	0.00861864906288	0.0989226927717	5.9387203503e-15	NA	3	12	12	1.71491830007	0.276236631885	0.0863602069786	0.00252126395342	0.183440498351	3.39336093689e-28	NA	6	31	31	0.240359708292	0.00779563748884	0.810051410826	0.0233939909668	0.203541501134	3.35028245681e-61	NA	37
ENSG00000256713.3	PGA5	1.76939127954	1.7974648533	0.0768285999014	3.25829066875e-05	0.0431717381423	0.00164561394207	NA	2	45	45	-0.73583474131	-0.366789351496	0.461831275787	0.000285944651742	0.10142681541	1.06868938588e-09	NA	2	13	13	-0.971839777276	-0.335730789	0.331130263687	0.000633519623265	0.286241522966	2.5343949502e-46	NA	7	37	37	-0.279197470537	-0.133123217737	0.780093284708	0.000711233191371	0.150646622747	8.086729931e-23	NA	6	33	33	-1.50949228187	-0.268745404704	0.1311730262	0.00304681349207	0.240452234891	6.48405168664e-75	NA	11
ENSG00000178764.6	ZHX2	-1.76805180325	-0.0406602689045	0.0770522437547	0.130077007641	0.306174174806	2.17325527415e-21	NA	8	17	17	-1.82654008869	-0.0323427607403	0.0677689484362	0.263777078021	0.499379703334	6.009611374e-60	NA	18	56	56	-1.97323382764	-0.0344346291397	0.0484689280948	0.248277668353	0.527252348619	3.11182256192e-106	NA	5	19	19	-1.67651990819	-0.0320649034759	0.0936364000336	0.242065317258	0.422848646065	6.01399834379e-79	NA	15	43	43	-1.83866295447	-0.0333129342604	0.0659647754194	0.251217723225	0.474805926051	1.65744293657e-182	NA	13
ENSG00000128815.13	WDFY4	-1.76365006834	-0.0878838151344	0.0777909125443	0.0339643875797	0.0747892166028	3.02757425212e-05	NA	7	18	18	-1.45771696462	-0.0605282518034	0.144918573914	0.0539137255828	0.101405635453	1.09831288471e-09	NA	12	22	22	-1.73299054332	-0.0699575738749	0.0830973496329	0.0411503241059	0.0971056575435	1.48603159282e-14	NA	10	13	13	-1.93143303511	-0.0566119141344	0.0534295231338	0.0918515166933	0.158237132185	7.62233311407e-24	NA	18	40	40	-1.74733972393	-0.0572629548354	0.0805784263507	0.0727686090376	0.119130291357	1.28768461599e-34	NA	15
ENSG00000118564.10	FBXL5	1.75990452171	0.0694651443773	0.0784239965398	0.0406052697399	0.250378081468	3.65147690514e-16	NA	14	43	43	1.57798518598	0.0407462837041	0.114569013126	0.0923214978872	0.263399468841	2.15687989167e-26	NA	10	19	19	1.49269090617	0.0441215322063	0.135518114893	0.0790988953907	0.319250020596	3.62502745549e-52	NA	21	52	52	1.42918946355	0.0322992263128	0.152949785257	0.121550981594	0.301998959579	1.78625171714e-49	NA	31	92	92	1.33142194692	0.0341226982293	0.183050211932	0.0900253789072	0.323982384238	1.85905325082e-106	NA	33
ENSG00000155561.10	NUP205	-1.75860524828	-1.39024846439	0.0786445809432	0.000132861798304	0.111562081689	2.42637217007e-07	NA	2	14	14	NA	NA	NA	NA	NA	NA	NA	NA	NA	NA	NA	NA	NA	NA	NA	NA	NA	NA	NA	NA	NA	NA	NA	NA	NA	NA	NA	NA	NA	NA	1.29507110155	0.243469013536	0.195295702858	0.00227580878684	0.0210739651087	7.2563013654e-07	NA	21
ENSG00000188404.4	SELL	-1.7539363672	-0.031775172226	0.0794414112088	0.207786392315	0.440122885039	1.41561735636e-34	NA	15	86	86	-1.56215884865	-0.0306198079915	0.118250572258	0.212216171551	0.597397189598	1.09372838284e-81	NA	16	38	38	-1.26345295185	-0.0199018784654	0.206426444584	0.261171118533	0.573649535511	2.46931742253e-123	NA	18	41	41	-1.85304485847	-0.0384387229548	0.0638759292946	0.225058881379	0.566384141607	2.12252128212e-123	NA	19	29	29	-1.63603922629	-0.0269981797175	0.10183137803	0.290385205988	0.590052902216	2.75719073838e-261	NA	29
ENSG00000134248.9	LAMTOR5	1.75376756114	0.170418078456	0.079470343572	0.00468749907402	0.0369270972458	0.00343813345184	NA	9	13	13	0.350088007234	0.0421281853142	0.726272650936	0.00387931807117	0.0325225234363	0.000686259202452	NA	12	30	30	1.37972117569	0.0616445325016	0.167672510398	0.0359097600775	0.0967377082979	2.08543723665e-14	NA	15	38	38	1.07838398745	0.0769463494733	0.280862429899	0.013894025835	0.0981026490803	9.00798771506e-15	NA	13	31	31	0.877244434457	0.0419805043479	0.380353885883	0.0315816719669	0.116079133289	2.11296846378e-33	NA	14
ENSG00000090104.7	RGS1	-1.75205651116	-0.040583141082	0.0797640912262	0.0527532601729	0.172715531042	3.21409000973e-11	NA	9	16	16	-1.7782271085	-0.0402180649029	0.0753665623734	0.135991722179	0.371502121898	1.05779250977e-39	NA	7	10	10	-1.52554088223	-0.0674991395126	0.127124244663	0.0335612516799	0.18341778115	1.47216332004e-27	NA	10	19	19	-1.81075160371	-0.0317629332457	0.0701793108894	0.181877661685	0.376067274393	1.0557185118e-65	NA	21	40	40	-1.69940750592	-0.0363082697414	0.0892424287003	0.135365302556	0.239634732034	8.1788877918e-74	NA	7
ENSG00000180834.3	MAP6D1	1.75106018592	0.0643013634342	0.0799355433662	0.0654365148964	0.287728915994	3.35504953229e-19	NA	25	69	69	1.57845211597	0.0780925615272	0.11446178046	0.0306365819753	0.267774035346	2.77983604713e-26	NA	16	62	62	0.623650578295	0.0621179281459	0.532857086476	0.00715006204122	0.0880017231508	3.37491105563e-13	NA	9	23	23	1.24732350914	0.0443259638076	0.212278900735	0.0770021502199	0.308227309466	1.00110216146e-50	NA	25	82	82	1.35516081169	0.0645451187678	0.175366327236	0.0382847371202	0.194398248527	1.29212975781e-58	NA	29
ENSG00000101138.7	CSTF1	1.75104452071	0.265275484088	0.0799382414951	0.00427350981015	0.0203826289994	0.0312762735136	NA	3	3	3	NA	NA	NA	NA	NA	NA	NA	NA	NA	NA	0.502474116872	0.0624281382367	0.615334054794	0.00338634030296	0.0328174330304	1.32803000312e-05	NA	6	20	20	NA	NA	NA	NA	NA	NA	NA	NA	NA	NA	NA	NA	NA	NA	NA	NA	NA	NA
ENSG00000176022.3	B3GALT6	1.74966698484	0.0871482543604	0.0801757937841	0.0291853140521	0.228882210489	1.22985253836e-14	NA	2	26	26	1.84772842728	0.171337241589	0.0646416394161	0.00804005618122	0.194146805287	1.37017893276e-18	NA	3	13	13	1.98520614495	0.299190600511	0.0471215409243	0.00227612997294	0.191049502695	8.2005402531e-29	NA	3	60	60	1.88079333853	0.0785873330551	0.0600000366912	0.0396353407383	0.207162932768	6.65002953668e-32	NA	7	30	30	1.94742252374	0.124840959726	0.0514840999029	0.0155802839439	0.219869423949	1.03345188674e-66	NA	7
ENSG00000170866.7	LILRA3	1.74809417567	0.0410747762635	0.0804477213691	0.0802437836511	0.334545151508	6.11961800783e-28	NA	5	25	25	1.36860667263	0.0629420467487	0.17112225711	0.0505923710097	0.60932308888	1.0622509391e-85	NA	10	44	44	1.26218758473	0.0863828280386	0.206881295064	0.0153967242282	0.60685550555	2.69089677612e-137	NA	13	76	76	1.53888553804	0.0413676385418	0.123832242375	0.129857510439	0.583728816234	1.93581425912e-128	NA	25	109	109	1.38661899522	0.0382265647332	0.165557972996	0.122280963216	0.583192060428	2.76957000748e-255	NA	25
ENSG00000124532.10	MRS2	1.74700632752	0.0924759391151	0.0806362405303	0.0169666249703	0.247119664962	7.54785178509e-16	NA	3	26	26	1.87978389332	0.12986220632	0.060137536466	0.0130376580602	0.287738778158	7.2097646546e-29	NA	3	44	44	1.78216750605	0.0596071626302	0.0747219199881	0.0631776882596	0.369713664358	1.38248751401e-63	NA	17	63	63	1.75389961783	0.0820637779589	0.0794477091059	0.0267912562744	0.262509051511	6.79373785507e-42	NA	5	39	39	1.92145628322	0.0679609763871	0.0546742087166	0.0507423325454	0.359539465672	1.79529016027e-122	NA	11
ENSG00000167613.11	LAIR1	-1.74540309151	-0.384479452885	0.0809147279258	0.00368153940281	0.0453549071769	0.00120265688496	NA	3	6	6	NA	NA	NA	NA	NA	NA	NA	NA	NA	NA	NA	NA	NA	NA	NA	NA	NA	NA	NA	NA	NA	NA	NA	NA	NA	NA	NA	NA	NA	NA	NA	NA	NA	NA	NA	NA	NA	NA
ENSG00000011021.17	CLCN6	1.74518760002	0.20706444877	0.080952218972	0.0055894243616	0.0286464172304	0.0109748022358	NA	9	25	25	1.67460097897	0.229860284863	0.0940125470754	0.00365571994624	0.0412422481144	0.000145992850914	NA	13	43	43	2.07487056018	0.14309728324	0.0379985328498	0.01565981049	0.0517024119551	3.76202606282e-08	NA	25	62	62	2.24090964489	0.204528476623	0.0250319283747	0.00775736770506	0.0910777136819	4.91639114366e-14	NA	8	26	26	2.04669701856	0.366792920706	0.0406878421793	0.00268965408197	0.0739663025448	3.17634682755e-21	NA	4
ENSG00000151651.11	ADAM8	-1.74474991305	-0.520046966973	0.081028410833	0.00125541379826	0.0798336154009	1.27424821237e-05	NA	4	20	20	NA	NA	NA	NA	NA	NA	NA	NA	NA	NA	NA	NA	NA	NA	NA	NA	NA	NA	NA	NA	-0.825739044849	-0.202117897158	0.40895213839	0.00218028009526	0.0329802914856	1.01152044218e-05	NA	3	31	31	0.422079007857	0.0837445627687	0.672967349746	0.00608639657417	0.0436617581158	4.57471170778e-13	NA	13
ENSG00000160233.6	LRRC3	1.74459623017	0.423971645802	0.0810551775136	0.00109213426424	0.0175219640833	0.0464737301966	NA	2	16	16	NA	NA	NA	NA	NA	NA	NA	NA	NA	NA	NA	NA	NA	NA	NA	NA	NA	NA	NA	NA	NA	NA	NA	NA	NA	NA	NA	NA	NA	NA	NA	NA	NA	NA	NA	NA	NA	NA
ENSG00000100225.13	FBXO7	-1.73965575857	-0.188902907263	0.0819194821524	0.00635691992534	0.0183999055714	0.0422313321018	NA	7	18	18	NA	NA	NA	NA	NA	NA	NA	NA	NA	NA	NA	NA	NA	NA	NA	NA	NA	NA	NA	NA	NA	NA	NA	NA	NA	NA	NA	NA	NA	NA	-2.05805694061	-0.453431132926	0.0395846677842	0.0023938832643	0.0125039603636	0.000139276654383	NA	4
ENSG00000075651.11	PLD1	-1.73523622202	-1.35707174912	0.0826989731365	0.000723810740015	0.243890110073	2.1117261704e-16	NA	3	36	36	1.40637445952	0.100341972181	0.159612960272	0.012904079973	0.0885106156652	7.44441643234e-09	NA	15	63	63	0.617928545079	0.0557989094509	0.53662244156	0.00723177837744	0.0777030863954	8.38115933327e-12	NA	6	25	25	1.60385082278	0.284209051407	0.108746938874	0.00237644590137	0.152760203603	2.66544365702e-24	NA	4	31	31	0.60787656514	0.0312009454582	0.543269343495	0.00972416457843	0.144320758359	6.92739827179e-42	NA	11
ENSG00000128951.9	DUT	1.73431481499	0.125584915015	0.0828622402431	0.021952630132	0.137435067122	6.72964483567e-09	NA	15	57	57	-0.334092540669	-0.0359064041436	0.73830972869	0.0037975153578	0.119467182144	2.6277309465e-11	NA	7	50	50	2.48459275656	0.234265054775	0.0129699714046	0.00853296562174	0.293504305562	3.89870800643e-47	NA	17	54	54	2.11628180831	0.159677828118	0.0343208470012	0.0178219757461	0.207085342204	4.14415122578e-32	NA	15	42	42	0.0244313610709	0.0107990568781	0.98050853327	0.016730174534	0.252415787046	2.56633184307e-78	NA	40
ENSG00000148057.11	IDNK	-1.73126774253	-0.510507393872	0.0834040219553	0.00101108946013	0.106716582107	4.39704136656e-07	NA	6	52	52	-1.55725979149	-0.0989695278768	0.119408817653	0.0246276474278	0.0565472386689	8.06081729503e-06	NA	17	66	66	-0.293199505959	-0.0185073044053	0.769369661692	0.0169926089206	0.0271487157493	7.68304166602e-05	NA	24	53	53	-0.849411107275	-0.0871859617329	0.395652574737	0.00744607485257	0.0876648414713	1.42842631728e-13	NA	5	53	53	-1.54188632907	-0.100267177526	0.123101218618	0.0203174512461	0.038510528141	1.41217969777e-11	NA	40
ENSG00000135899.12	SP110	1.72895979881	1.79951551686	0.083816290317	5.24063898223e-05	0.0262821613737	0.0132462054659	NA	1	2	2	1.63317140671	0.134290837922	0.102432951843	0.00950650864288	0.0867132725162	1.25224869286e-08	NA	15	30	30	2.02997921207	0.107573010686	0.0423586523771	0.0264269791211	0.16725952372	3.3111629885e-25	NA	25	73	73	2.3945704048	0.196392704175	0.0166398485008	0.00808156028846	0.120158905394	3.25366842836e-18	NA	11	28	28	1.27921273109	0.122212722443	0.200822153863	0.00799894923844	0.158725784976	2.44657978632e-46	NA	16
ENSG00000175854.6	SWI5	-1.72889087972	-0.288652823499	0.0838286266703	0.00308524284997	0.117979336811	8.11905821906e-08	NA	5	83	83	-1.57835104368	-0.22377698269	0.114484985485	0.00418813425375	0.0352856801873	0.000387060261104	NA	4	39	39	NA	NA	NA	NA	NA	NA	NA	NA	NA	NA	0.445274411322	0.0436212754246	0.656121457655	0.0341394970146	0.105086184466	5.5609182554e-16	NA	21	112	112	NA	NA	NA	NA	NA	NA	NA	NA
ENSG00000165650.7	PDZD8	1.72852574356	0.143247808578	0.083894009703	0.0132861768445	0.0412030266903	0.00166139123665	NA	3	18	18	1.6019851983	0.118755366096	0.109158882667	0.0201196877497	0.0782315917636	8.04671464254e-08	NA	13	55	55	1.7509603265	0.3479101468	0.0799527441271	0.00172818677566	0.0298714292107	3.00097333344e-05	NA	3	12	12	1.8190985891	0.128867777362	0.0688963902906	0.0193517378498	0.106763723288	4.03004913202e-16	NA	6	24	24	1.30462964613	0.09671344736	0.192018988337	0.0156986591114	0.0835322598232	4.84218733077e-24	NA	7
ENSG00000122884.8	P4HA1	-1.72800994001	-0.368564103808	0.0839864423067	0.00499674779919	0.100243145404	8.46579736478e-07	NA	12	75	75	-2.07575974627	-0.104127877729	0.0379161770568	0.036840987065	0.0598510581426	3.78581653116e-06	NA	17	59	59	-1.8602522183	-0.982831226183	0.0628498502871	0.000237291276189	0.046842138815	1.64692291243e-07	NA	5	28	28	-2.31633787657	-0.16947985598	0.020539827809	0.0208974594987	0.136019226972	1.77795736291e-20	NA	20	75	75	-1.69246710109	-0.164127670674	0.0905569477398	0.0124034958097	0.10821932198	5.20837141266e-31	NA	21
ENSG00000105655.13	ISYNA1	-1.72721254826	-6.36586174517	0.0841294980674	8.4740650241e-06	0.017495084478	0.0479012460978	NA	1	25	25	NA	NA	NA	NA	NA	NA	NA	NA	NA	NA	NA	NA	NA	NA	NA	NA	NA	NA	NA	NA	NA	NA	NA	NA	NA	NA	NA	NA	NA	NA	NA	NA	NA	NA	NA	NA	NA	NA
ENSG00000142494.9	SLC47A1	-1.7265576075	-0.169835998406	0.0842471449284	0.0150912928155	0.0714478951314	2.74321558904e-05	NA	12	57	57	-0.553492601353	-0.0239994822549	0.579926145449	0.0368133664422	0.225403685922	1.7723862917e-21	NA	9	54	54	0.0369951753172	0.00167850805527	0.970488852648	0.0219378867347	0.234609955422	2.43428335797e-36	NA	8	60	60	-0.488080427477	-0.0293907158783	0.625492874029	0.0189308283224	0.188711865049	6.36369245421e-29	NA	13	57	57	-0.0397581188714	0.000175793545375	0.968285966111	0.0510995714243	0.213548665913	3.56569075329e-65	NA	20
ENSG00000100918.8	REC8	-1.72494537963	-3.64988500366	0.0845373163981	3.34285561343e-05	0.176753300954	1.03395936902e-11	NA	2	32	32	NA	NA	NA	NA	NA	NA	NA	NA	NA	NA	NA	NA	NA	NA	NA	NA	NA	NA	NA	NA	-0.710219501091	-0.05581816163	0.477568029646	0.00964475870341	0.141617623456	1.15407195138e-21	NA	20	91	91	0.254609290123	0.0105932795249	0.799024883138	0.022218073712	0.0545812202685	6.37095462222e-16	NA	36
ENSG00000005059.11	CCDC109B	1.7232827816	0.217583059345	0.0848373999452	0.00391691146071	0.109502135605	2.95587069252e-07	NA	7	58	58	1.15374989424	0.130134239208	0.248602721831	0.00486559442205	0.034921356998	0.000505510418988	NA	7	19	19	1.46208901801	0.128399863485	0.143716817749	0.00945336740742	0.126010729031	8.51579025999e-19	NA	10	27	27	1.5716629387	0.318508166928	0.116028741577	0.0019347368646	0.0771879551356	7.95434608977e-12	NA	6	41	41	1.22893990061	0.179576556105	0.219094340009	0.00338590529215	0.113848673492	9.80113144781e-33	NA	9
ENSG00000152409.8	JMY	1.72051390354	0.148735002755	0.0853390685799	0.00727276421023	0.130378483725	7.7197286767e-09	NA	8	40	40	1.87774504893	0.0653233058697	0.0604160508116	0.0631504355131	0.326705470601	4.42361978038e-33	NA	18	67	67	2.05605089445	0.113427839374	0.0397776107743	0.022393957972	0.164786303802	8.13274150354e-25	NA	13	38	38	1.77632583309	0.0877279476749	0.075679227694	0.0292978204068	0.271425899311	2.19396800646e-44	NA	11	30	30	2.05592501437	0.0980397730284	0.0397897445766	0.0300144542519	0.209294499089	4.29193661491e-63	NA	7
ENSG00000179262.5	RAD23A	1.71952869482	0.939497905928	0.0855181473217	0.00104617451061	0.0684862469752	6.00704167613e-05	NA	3	17	17	1.76223555935	0.305463010163	0.0780295064303	0.00115264253111	0.0390318029528	0.000226015805962	NA	5	19	19	NA	NA	NA	NA	NA	NA	NA	NA	NA	NA	1.55757383043	0.436421942008	0.119334306257	0.00141776117182	0.0670812244308	2.21123014745e-10	NA	2	13	13	0.301327024495	0.142137112411	0.763165135433	0.000342185872101	0.0449677206187	2.11988794229e-13	NA	2
ENSG00000004455.12	AK2	-1.71688848	-0.103074690953	0.0859995501504	0.0157749509446	0.282519775514	1.93330871102e-18	NA	5	23	23	-1.67076119037	-0.210778787446	0.0947688570696	0.00455499862004	0.072032623006	3.80012979494e-07	NA	3	18	18	-1.41713145513	-0.108898727129	0.156444497544	0.0131078224236	0.0353223678731	6.00731912913e-06	NA	18	48	48	-1.8501118451	-0.0954807702951	0.0642974310522	0.0245746169196	0.214722635494	1.65342047993e-33	NA	8	33	33	-1.56002873115	-0.0504882125637	0.118753091751	0.0682319366998	0.132588190851	2.11352402862e-38	NA	37
ENSG00000117450.9	PRDX1	1.71632161235	0.285794877446	0.0861031947869	0.00313766034924	0.0229263684076	0.0218405088686	NA	5	13	13	1.7336833254	0.129362026436	0.0829742867204	0.0131796172756	0.0916302672492	6.94395963955e-09	NA	5	18	18	1.7595325992	0.435492907899	0.0784870882558	0.00115126211491	0.0707871278034	5.2239634966e-11	NA	4	22	22	2.01621115105	0.143675451204	0.0437779008821	0.0128655062003	0.0958337272875	1.33570897592e-14	NA	6	18	18	1.74396715739	0.10233505522	0.0811648168627	0.0183612551056	0.0930235458052	7.31874837251e-27	NA	7
ENSG00000005075.11	POLR2J	-1.71569399602	-0.111066375634	0.0862180642439	0.0124311893391	0.327397108025	2.8525866055e-22	NA	12	60	60	0.105795738272	0.0162650114568	0.915744418181	0.00244815108648	0.537358982926	2.89352788293e-69	NA	5	78	78	1.55368437106	0.34436275229	0.120259722881	0.00124033062212	0.545615043576	1.11418861109e-113	NA	9	73	73	-0.689755247877	-0.0666578967555	0.490348115976	0.0069269999193	0.471017391872	7.57271424e-92	NA	18	77	77	0.462314748522	0.0776168273508	0.643855624688	0.00982778195487	0.490141223632	9.71890630556e-191	NA	21
ENSG00000115085.9	ZAP70	-1.7146794796	-0.699608342411	0.0864040078257	0.000233909727366	0.0561440398658	0.000285286917709	NA	1	8	8	NA	NA	NA	NA	NA	NA	NA	NA	NA	NA	NA	NA	NA	NA	NA	NA	NA	NA	NA	NA	-0.489865890138	-0.0532546047416	0.624228801409	0.0037149406079	0.0176106067813	0.00142041114082	NA	5	10	10	NA	NA	NA	NA	NA	NA	NA	NA
ENSG00000125457.9	MIF4GD	1.71337181338	0.153675388061	0.0866441584062	0.00676703230541	0.0944504953768	2.34264254144e-06	NA	10	86	86	1.33057069741	0.302830722549	0.183330309595	0.00167541824959	0.0925532478111	4.34060320699e-09	NA	6	33	33	-0.928725640638	-0.118356372754	0.353031289154	0.00420898450201	0.121459790702	3.89330093062e-18	NA	5	22	22	0.700329445337	0.0501653466775	0.483721586967	0.0187994122155	0.119485858998	6.69808190061e-18	NA	17	72	72	0.248317040426	0.0225699525007	0.803889115471	0.0152827818466	0.151579759653	1.19949847031e-44	NA	23
ENSG00000115282.15	TTC31	-1.7126541296	-0.272313898408	0.0867761886494	0.00452703204419	0.0510110444131	0.000639361458545	NA	5	20	20	NA	NA	NA	NA	NA	NA	NA	NA	NA	NA	NA	NA	NA	NA	NA	NA	NA	NA	NA	NA	-2.59163058994	-0.258971943658	0.00955222803061	0.0124653317191	0.069352649347	1.15654859023e-10	NA	14	33	33	-2.15493603079	-0.296003643243	0.0311668403672	0.00626465679409	0.0223181087126	3.36986220983e-07	NA	8
ENSG00000135631.11	RAB11FIP5	1.71171121447	0.0985576974228	0.0869499009083	0.0278417731423	0.158243080954	1.31216833441e-10	NA	5	36	36	1.86637929295	0.107296264872	0.0619883181079	0.0214751193394	0.149284768077	5.11642821987e-14	NA	10	20	20	1.40074244035	0.8664436737	0.16129110657	0.000157237621798	0.0699848501009	9.02477940662e-11	NA	5	9	9	1.78879818257	0.0658488348385	0.073647323748	0.0582478328373	0.141200294209	3.1577288403e-21	NA	5	10	10	1.79000858069	0.107676962218	0.0734525319751	0.0201017491594	0.118577714819	4.27953692083e-34	NA	13
ENSG00000138363.10	ATIC	-1.70938071186	-0.043692899606	0.0873804513885	0.0562509992152	0.298003757528	3.67773785998e-21	NA	3	25	25	-1.71135066894	-0.137968894378	0.0870163979756	0.0122253210927	0.455023647469	1.87279972752e-51	NA	2	19	19	-0.599473454538	-0.0434164015278	0.548857206727	0.0159353711366	0.512086714745	1.24924820005e-101	NA	33	90	90	-1.50923729923	-0.0442457296516	0.131238151498	0.0778942601769	0.419344921526	2.53897829926e-76	NA	14	55	55	-0.719123957311	-0.0267692995773	0.472064547325	0.0551480488691	0.469496446852	9.96503053857e-181	NA	31
ENSG00000115129.9	TP53I3	1.70932243095	0.133052849859	0.0873912405468	0.0146114600702	0.162992708503	1.39448001196e-10	NA	7	27	27	2.56095732667	0.153824341163	0.0104384176903	0.0184801553214	0.223373613096	8.88708111592e-22	NA	20	49	49	0.39734944404	0.142878058092	0.691109790993	0.000568647012417	0.172916350109	3.90695716643e-26	NA	10	44	44	2.37555960452	0.167150847926	0.017522362139	0.0172211472178	0.217478785518	3.65707789107e-34	NA	8	43	43	1.81402278158	0.134764953008	0.0696742184795	0.0142670896737	0.232361901342	1.30531656261e-71	NA	15
ENSG00000204406.7	MBD5	-1.70315712635	-0.34336254571	0.0885386676412	0.00216154129926	0.0226708045006	0.0231621372355	NA	6	26	26	0.225192131574	0.0192887582272	0.821829810354	0.0182637906564	0.0224705076056	0.00508844415661	NA	20	104	104	NA	NA	NA	NA	NA	NA	NA	NA	NA	NA	-0.998134574689	-0.391294994838	0.318214106503	0.000556260290642	0.018357828279	0.00099754998355	NA	5	30	30	NA	NA	NA	NA	NA	NA	NA	NA
ENSG00000163428.3	LRRC58	-1.7028742844	-0.0657245391488	0.0885915973974	0.0746542328187	0.710432260213	2.49558159881e-76	NA	11	31	31	-1.71708775162	-0.0415132532408	0.0859631397906	0.137996428054	0.643127841877	4.86107929322e-96	NA	12	33	33	-1.53179542078	-0.036847116228	0.125572926438	0.112094997248	0.628767869121	8.94253304068e-146	NA	23	55	55	-1.66730108515	-0.0507782768385	0.0954545509903	0.102126134796	0.74409870553	8.33613419805e-217	NA	15	47	47	-1.4704800462	-0.0399745250922	0.141431785998	0.10912161897	0.691580498149	0	NA	12
ENSG00000119686.5	FLVCR2	1.70277997084	0.0773725083305	0.0886092524757	0.0367866347976	0.133434321097	1.08979968403e-08	NA	24	77	77	1.03108496977	0.0536256942243	0.302500975476	0.0370079951306	0.139192213303	5.80511222408e-13	NA	19	35	35	0.836274817	0.0303982714183	0.403000316962	0.036163600311	0.0782864800153	8.22025871131e-12	NA	28	67	67	0.69991880688	0.0428168686686	0.48397801163	0.0295612191468	0.154768705174	1.10703971723e-23	NA	21	55	55	1.20919075968	0.0789723684832	0.226589566879	0.0210167464791	0.172897196931	2.61499410467e-51	NA	15
ENSG00000115295.15	CLIP4	1.70134592375	0.115156262264	0.0888780492293	0.0159938331741	0.111414028551	2.48298398186e-07	NA	8	29	29	-0.070533045165	-0.00403836131303	0.943769399797	0.0314104436048	0.229577297542	4.94463570753e-22	NA	19	57	57	0.152541995435	0.00665623067244	0.878759470407	0.0421980016438	0.146567460648	6.03747128e-22	NA	27	85	85	0.622244298035	0.0219681621829	0.533781241864	0.0574772080072	0.227521372421	3.71558878674e-36	NA	32	79	79	1.03826684403	0.0299960623881	0.299145840266	0.0588444560893	0.237265917552	8.87727508729e-73	NA	45
ENSG00000090382.2	LYZ	1.70110438979	0.0272066208381	0.0889233867624	0.0766413106926	0.18446233437	4.05346500161e-12	NA	22	62	62	2.82087678544	0.0853520060318	0.00478925941128	0.0893431790596	0.291505875832	2.51865317742e-29	NA	16	52	52	0.999323875708	0.0468231607937	0.317637823048	0.0525684945608	0.324203679046	6.86349587792e-54	NA	17	43	43	2.03985066058	0.0674270835871	0.0413652022306	0.0620635107223	0.262435386244	7.93671200408e-42	NA	28	66	66	1.8303955281	0.0621554197039	0.0671908159251	0.0580608998224	0.259633170885	5.89123000493e-82	NA	28
ENSG00000123143.8	PKN1	-1.69873383026	-0.136486187681	0.0893693461519	0.014809866975	0.11557269239	9.09654120827e-08	NA	6	22	22	NA	NA	NA	NA	NA	NA	NA	NA	NA	NA	NA	NA	NA	NA	NA	NA	NA	NA	NA	NA	-1.791314544	-0.102013479743	0.0732428335114	0.0331136537977	0.0728091058421	3.147084629e-11	NA	19	79	79	-1.86566244551	-0.071840036251	0.0620886069857	0.0687855290287	0.0771290605072	2.68781089357e-22	NA	35
ENSG00000105501.7	SIGLEC5	1.69686498334	0.0655762199244	0.0897221895784	0.0480708075999	0.212147662589	1.50347341677e-13	NA	22	99	99	1.07129062944	0.066470062251	0.284038771863	0.0462989085529	0.322535266655	2.92228152638e-33	NA	18	66	66	0.00311720481215	0.00232834440208	0.997512834435	0.055714057048	0.214530398882	9.5989640918e-33	NA	44	112	112	2.03001548614	0.0783427223516	0.0423549651775	0.0556053978427	0.313333408313	7.43527730243e-52	NA	33	105	105	1.1268802925	0.0299315906144	0.259793096737	0.0976458577832	0.338316709465	3.21508730562e-113	NA	43
ENSG00000165071.10	TMEM71	1.69566196121	0.0613725736597	0.089949916225	0.0302044358315	0.242649465007	6.86862939093e-16	NA	18	78	78	1.96081670618	0.113944589261	0.049900408508	0.0247841364905	0.223446981638	1.41678558598e-21	NA	12	27	27	2.10055675998	0.0709402709213	0.0356798931367	0.0584982902907	0.290848344427	6.02932065024e-47	NA	14	31	31	2.05528825182	0.059512939742	0.0398511713765	0.0979248609965	0.286879490744	1.55541462263e-46	NA	26	71	71	2.11376307701	0.0495230295854	0.0345355080353	0.133647918101	0.305801291074	1.40968173772e-99	NA	26
ENSG00000113068.5	PFDN1	-1.69543297394	-0.118883019771	0.08999331514	0.0100137507137	0.111476556158	1.21927546286e-07	NA	8	45	45	-1.73488755718	-0.15066287599	0.0827607235025	0.00894575583117	0.113935817263	6.6211881208e-11	NA	5	24	24	-1.67684607631	-0.0905865619197	0.0935725850067	0.0223342697614	0.128708594686	4.17643524673e-19	NA	14	42	42	-1.80589081681	-0.0890242010086	0.0709353958117	0.0251716019705	0.12998034409	5.07070762657e-20	NA	8	24	24	-1.66424689704	-0.106544670937	0.0960630996766	0.0162967778524	0.150816650276	2.81231853111e-44	NA	9
ENSG00000105379.5	ETFB	1.69504422595	0.404555758187	0.0900670313702	0.00327082832509	0.0521068265412	0.000502570612982	NA	5	56	56	0.0805207246725	0.0154929894018	0.935823113845	0.00251854917997	0.0140610078921	0.0279774079041	NA	6	22	22	NA	NA	NA	NA	NA	NA	NA	NA	NA	NA	NA	NA	NA	NA	NA	NA	NA	NA	NA	NA	-0.229822231549	-0.0476655992603	0.818229908789	0.00365926690126	0.0112971619276	0.000281239434488	NA	14
ENSG00000135862.5	LAMC1	-1.69389444518	-0.107704589694	0.0902853426975	0.0155871429284	0.349755408876	4.6837229214e-24	NA	29	118	118	-1.7046215117	-0.0674887053878	0.0882650366937	0.0443849411141	0.509005588905	4.77196356407e-62	NA	25	83	83	-1.70574622157	-0.115161402914	0.0880553398013	0.0174114714524	0.507819958721	1.49166089587e-102	NA	11	67	67	-1.59107404282	-0.0576003262175	0.111592913399	0.0545842457674	0.502729982051	1.70799567761e-101	NA	22	77	77	-1.57715124061	-0.0817893885604	0.11476072927	0.0276418052647	0.515665253854	1.80274096767e-208	NA	16
ENSG00000113916.13	BCL6	1.69278277606	0.122603922077	0.0904968223516	0.00969585372034	0.0489300168934	0.000836693329096	NA	6	19	19	2.89906501859	0.189714938346	0.0037427727177	0.0156421287765	0.076495201365	1.20114432299e-07	NA	10	51	51	5.10089773047	0.729828658298	3.38046198176e-07	0.00322405551501	0.0792997123869	5.45211118095e-12	NA	9	24	24	1.54299027718	0.137445687671	0.122833134987	0.00885476424898	0.154053787595	2.58775308704e-23	NA	13	35	35	2.63353234903	0.16286190216	0.00845017857083	0.0200335946296	0.200550727924	3.24061431331e-60	NA	24
ENSG00000179163.11	FUCA1	1.68978521884	0.179545106133	0.0910690526565	0.008744486376	0.315212837374	1.93493318893e-21	NA	13	95	95	2.48959864369	1.122524914	0.0127887423954	0.000331567537591	0.304135305193	5.75198396754e-31	NA	8	61	61	1.12855270129	0.068641478498	0.259086573083	0.0230335480056	0.250359489794	1.06330392832e-39	NA	10	73	73	2.71783918056	0.289089222986	0.00657097677062	0.00829030699362	0.353292145151	5.79747062001e-61	NA	27	139	139	2.09730333632	0.190324672988	0.0359667317202	0.0107348825452	0.307600370313	5.8389861485e-100	NA	21
ENSG00000249992.1	TMEM158	-1.6884844988	-0.503172810423	0.0913182621188	0.00117987511165	0.241511599415	3.42073016547e-16	NA	4	35	35	-2.11849092328	-0.21490680263	0.0341335128188	0.00826832962591	0.232153968264	8.19184779629e-23	NA	9	55	55	NA	NA	NA	NA	NA	NA	NA	NA	NA	NA	-2.9903075498	-0.393417016562	0.00278696685447	0.00581647372497	0.291803552292	1.83918559343e-47	NA	10	32	32	-1.46427866597	-0.0823226836409	0.143117823823	0.0328209377907	0.242885916785	4.28157141365e-75	NA	24
ENSG00000166920.6	C15orf48	1.68804769237	2.91136180735	0.0914020742369	0.000206704718033	0.670066053419	9.44169031486e-66	NA	2	59	59	1.92908241788	2.21525011657	0.0537206313425	0.000180130834027	0.591099481979	5.84511204656e-80	NA	2	38	38	NA	NA	NA	NA	NA	NA	NA	NA	NA	NA	1.72273142528	0.923243468907	0.0849371046848	0.00124729152566	0.673185251312	1.12719407661e-170	NA	11	74	74	-0.266278479854	-0.0121187303529	0.790024745575	0.140760607512	0.514900421448	2.4262930072e-206	NA	33
ENSG00000168405.10	CMAHP	-1.68774278873	-0.130754644518	0.0914606141789	0.0129443079723	0.356041394816	1.12701380372e-24	NA	8	20	20	-2.64456241687	-0.125143452184	0.00817966193366	0.0401680090261	0.457560688035	9.28434193244e-53	NA	24	98	98	-0.499214083803	-0.0275842342908	0.617628573824	0.0259484321429	0.3575977666	1.58904743523e-60	NA	27	90	90	-1.57820331313	-0.0786711162689	0.114518909366	0.0439190950307	0.452637383752	1.56508327979e-85	NA	22	51	51	-0.583025793058	-0.0404958104133	0.559875936868	0.0386569831103	0.461214335165	5.95335654081e-175	NA	28
ENSG00000106733.16	NMRK1	1.68461617289	0.0356116611239	0.0920626489932	0.134975624104	0.423041306146	1.59534660718e-31	NA	17	29	29	2.06330153614	0.0355638269371	0.0390839882182	0.226054930922	0.594959882682	8.19737996611e-80	NA	21	76	76	1.09754109621	0.0256124168487	0.272404926102	0.118606204117	0.581637991666	2.22445896562e-126	NA	28	62	62	1.80000951512	0.0292881986304	0.0718591357978	0.225132279188	0.570922382649	4.96929089758e-123	NA	16	39	39	1.74502315372	0.0307507947969	0.080980838701	0.209575098496	0.609844790501	2.77223106316e-276	NA	26
ENSG00000157426.9	AASDH	1.68380398991	0.0659603167537	0.0922195558798	0.0454936722038	0.29159566614	2.75046380606e-19	NA	10	52	52	0.429165659358	0.0397549426062	0.667802672083	0.0123838497732	0.195078527697	5.70456785639e-19	NA	17	61	61	1.06093579011	0.0563650928545	0.288719082804	0.0279892271736	0.370209417124	2.52843925963e-63	NA	9	37	37	1.55927305761	0.10202237032	0.118931765711	0.0158404836971	0.25590374429	1.17179354011e-40	NA	8	29	29	1.207101053	0.0606310137024	0.227393229421	0.0277167390496	0.319960467824	4.47239851807e-105	NA	12
ENSG00000160285.10	LSS	1.6834363727	0.449868623686	0.0922906469979	0.00287155896723	0.464494211983	1.62637232717e-35	NA	5	29	29	1.69702984354	0.387463214714	0.0896910184833	0.00126906908443	0.2154680473	1.57440566417e-20	NA	4	30	30	0.839407313418	0.0596954250589	0.401240781267	0.0125861724918	0.25883261991	1.19120270317e-40	NA	20	71	71	0.902682335029	0.114969503388	0.36669451446	0.00705470292595	0.343000883397	1.04342952618e-58	NA	12	54	54	2.73333841383	0.139373325001	0.00626958780237	0.0332673936279	0.32106324822	2.56845758896e-105	NA	23
ENSG00000104660.13	LEPROTL1	-1.68324121705	-0.0939586281712	0.0923284047709	0.0578327998671	0.477951770764	8.16057833971e-38	NA	9	52	52	-1.50442110222	-0.0913061859579	0.132472974165	0.0278376170882	0.316731269365	2.82209235294e-32	NA	12	36	36	-1.40277275013	-0.104050397381	0.160684615321	0.0151100968575	0.313297064286	1.66018183492e-51	NA	11	31	31	-1.40152639506	-0.103555655653	0.161056720157	0.0265527171109	0.388805465386	6.0785341848e-69	NA	16	51	51	-1.12637396597	-0.0957671672109	0.260007261597	0.019275684606	0.326574808288	8.49562584649e-111	NA	31
ENSG00000171150.7	SOCS5	1.67882551623	0.0606301615801	0.0931860541593	0.030180454548	0.0700959143668	5.2245901506e-05	NA	17	51	51	2.17086645215	0.108327956647	0.0299412689191	0.0289879849821	0.203910504532	3.43047457252e-19	NA	11	20	20	1.56202334548	0.0355465435573	0.118282489279	0.125238221518	0.195275228635	4.16223718247e-30	NA	18	45	45	2.3490966492	0.0937736393641	0.0188190212567	0.0396243886813	0.171446227173	2.96008295676e-26	NA	23	49	49	2.05338074775	0.0536206864302	0.0400356650017	0.095898324946	0.185081998675	2.30639097326e-55	NA	18
ENSG00000161800.8	RACGAP1	-1.67766088367	-0.323873037272	0.0934133197987	0.00239489087104	0.0606737661509	0.000144796697635	NA	2	19	19	-1.67460274696	-1.35327027989	0.0940121999579	0.000175420331305	0.0917942480237	7.53338189752e-09	NA	1	20	20	-1.1759689982	-0.140397234466	0.239607264751	0.00345780394107	0.0380798720447	2.43937670004e-06	NA	8	38	38	-1.54160143413	-0.348143040785	0.123170476852	0.0021420253461	0.0812398067045	2.06093276368e-12	NA	2	10	10	-1.16280111111	-0.145769700329	0.24491020626	0.00534349376458	0.0676088517258	8.95199297378e-20	NA	11
ENSG00000146409.6	SLC18B1	1.67729073012	0.0551790539751	0.0934856443767	0.0405955236512	0.236866747235	3.43207349474e-17	NA	7	50	50	1.28913623155	0.0522273626471	0.197350729497	0.0291496195843	0.326867127071	8.1412438547e-35	NA	12	48	48	1.41932651349	0.0604802782035	0.15580384578	0.0353379937328	0.381434035073	8.04796131379e-66	NA	12	34	34	1.32282484595	0.0430900662155	0.185893632595	0.045840400353	0.341793188367	1.73334034094e-59	NA	15	48	48	1.48326217454	0.0767581370641	0.138004767909	0.0236208499597	0.373109374448	2.08419435505e-128	NA	18
ENSG00000133574.5	GIMAP4	1.67524631291	0.158938432383	0.0938859142204	0.00910059911647	0.0696931744168	4.59403028237e-05	NA	20	75	75	-0.608524260506	-0.0253318469898	0.542839820518	0.0520293135092	0.202884114392	5.4772527565e-20	NA	13	66	66	0.48491317062	0.0136610997953	0.627737939377	0.0484765600462	0.274530595752	1.43765415014e-43	NA	21	61	61	1.75117051385	0.119794596721	0.0799165429044	0.0146545709712	0.161122195615	4.15375809003e-25	NA	12	31	31	1.30453962334	0.0676630408425	0.192049658825	0.0261123918122	0.233986605638	5.46563545727e-72	NA	25
ENSG00000163539.11	CLASP2	1.67431920493	0.270918583768	0.0940678820869	0.00304328280453	0.0414569326011	0.00173970189134	NA	7	45	45	NA	NA	NA	NA	NA	NA	NA	NA	NA	NA	2.19654231658	0.293595972505	0.028053149791	0.00403429945553	0.0100999845557	0.0160168832221	NA	2	5	5	-0.931532643559	-0.119070731198	0.351578106869	0.00538005149783	0.073225681297	2.62540733467e-11	NA	10	33	33	1.22722349719	0.137970480253	0.219738600237	0.00674734811664	0.0399223462587	5.75213296415e-12	NA	13
ENSG00000180822.7	PSMG4	1.67428680417	0.165015812555	0.0940742466485	0.00730255847651	0.0438726379348	0.00137772552783	NA	11	51	51	NA	NA	NA	NA	NA	NA	NA	NA	NA	NA	0.668659792485	0.0920192351804	0.503712521442	0.00425782165583	0.0128080070532	0.00678063055449	NA	9	34	34	-0.290802141832	-0.0466791389151	0.771202647161	0.00209505147072	0.0351509131958	5.52295704281e-06	NA	9	33	33	0.92907941984	0.11597808078	0.352847929107	0.00532758477844	0.0516936363611	3.35148848338e-15	NA	20
ENSG00000102898.6	NUTF2	1.67243635654	1.63240009194	0.0944383079491	0.000214345205461	0.0300720648645	0.00853086456041	NA	1	11	11	NA	NA	NA	NA	NA	NA	NA	NA	NA	NA	NA	NA	NA	NA	NA	NA	NA	NA	NA	NA	-1.65163281291	-0.116766311818	0.0986094266991	0.00978221900923	0.0366189573953	3.44590370091e-06	NA	13	88	88	1.6262017116	0.46034266414	0.103906752196	0.00127746898583	0.0310339789797	1.11386503834e-09	NA	5
ENSG00000120539.10	MASTL	1.67233122515	0.152475945425	0.0944590255952	0.0121239597955	0.349027121959	3.18694079092e-24	NA	8	50	50	1.55260718107	0.0839318454042	0.12051700903	0.0248942121241	0.270913318644	1.46505451217e-26	NA	11	64	64	1.16852346308	0.159305603821	0.242595680622	0.00373227246248	0.131880003569	9.4795673151e-20	NA	15	55	55	1.54056735318	0.110321279356	0.123422118613	0.0144598567269	0.369891859826	2.00021919513e-65	NA	11	65	65	1.53213215327	0.13017374914	0.125489826751	0.0100170760325	0.281935599405	1.48070026758e-89	NA	17
ENSG00000243646.4	IL10RB	1.67142594796	0.111657540349	0.0946375742046	0.00890122080079	0.0325270973626	0.00440238555042	NA	11	46	46	NA	NA	NA	NA	NA	NA	NA	NA	NA	NA	NA	NA	NA	NA	NA	NA	NA	NA	NA	NA	1.02273220019	0.0644005815346	0.306434482325	0.0141698982691	0.014498957231	0.00368728234932	NA	23	66	66	0.203281741715	0.0226713057216	0.838914825593	0.00853570918562	0.0215433588939	5.18815298919e-07	NA	19
ENSG00000150995.13	ITPR1	-1.67002877191	-0.199942112595	0.0949136711937	0.00678575789077	0.0750299105605	2.57231392338e-05	NA	10	50	50	-0.228618916764	-0.0157612981807	0.819165120472	0.0174724675039	0.10025639963	7.25428472282e-10	NA	4	18	18	0.728473517563	0.0470813511327	0.466323774055	0.0151024947006	0.0900918439273	1.4845746188e-13	NA	15	35	35	0.078850834035	0.00503280585422	0.937151270169	0.0502835981456	0.115383651497	1.82799362043e-17	NA	13	31	31	-0.227485171446	-0.0130714671646	0.82004649848	0.0766159149973	0.140623325862	3.91954226292e-41	NA	33
ENSG00000140299.7	BNIP2	1.66861557961	0.240609138427	0.0951935892771	0.00259612247437	0.0518801603146	0.000454017083051	NA	1	19	19	0.573007116595	0.0631596567998	0.566639875436	0.00595090054653	0.0874662529289	1.56033633299e-08	NA	9	27	27	1.72368088109	0.159964580703	0.0847654683367	0.00849878199502	0.0726277659484	3.40588733406e-11	NA	16	56	56	1.20605882263	0.124452393516	0.227794810469	0.00637112756048	0.0707355198713	6.98241838147e-11	NA	11	35	35	1.09648292288	0.184745666954	0.272867492641	0.00304602130619	0.0847336543295	2.17524636672e-24	NA	7
ENSG00000115839.13	RAB3GAP1	-1.66664893718	-0.210176025986	0.0955842319553	0.000427915090655	0.0740767765449	2.87812875479e-05	NA	3	15	15	1.41818811924	0.289549284137	0.156135849622	0.00240595917552	0.0758198518293	1.95722002925e-07	NA	2	25	25	NA	NA	NA	NA	NA	NA	NA	NA	NA	NA	2.38237674202	0.751449195846	0.0172012893591	0.00074851992454	0.076154112401	1.07538572303e-11	NA	6	35	35	-0.414405509702	-0.0530574739913	0.678577154545	0.0098325436298	0.0320273182756	8.32291358322e-10	NA	20
ENSG00000138061.7	CYP1B1	1.66659428767	0.177490813829	0.0955951055247	0.0107087242068	0.125848779236	3.10455448777e-08	NA	10	93	93	2.732602051	0.120733752218	0.00628362019776	0.034132944327	0.15863490192	1.61122205082e-15	NA	8	56	56	0.954873893165	0.0737326526357	0.339641473526	0.0117436044422	0.240013717109	2.48917795317e-37	NA	19	79	79	2.26996672721	0.141522437801	0.0232096019104	0.0256000077485	0.252126732792	4.74714414269e-41	NA	11	55	55	1.11370926802	0.0521462573351	0.265403931995	0.0358906881738	0.258772869917	7.43791592993e-81	NA	39
ENSG00000165264.6	NDUFB6	-1.66494965553	-0.194499991708	0.0959228003392	0.00400176834108	0.266964485023	1.80410423832e-17	NA	1	10	10	NA	NA	NA	NA	NA	NA	NA	NA	NA	NA	NA	NA	NA	NA	NA	NA	NA	NA	NA	NA	-2.33267261313	-0.243162608912	0.0196653346422	0.00599955781171	0.126760093983	2.01708211939e-19	NA	9	46	46	-2.11912045717	-0.0819637363903	0.0340802882758	0.0435480978418	0.0330235475135	4.61544303057e-10	NA	43
ENSG00000182307.8	C8orf33	-1.66396386439	-0.667880055167	0.0961196509412	0.000599343124769	0.130740213479	5.26871101827e-09	NA	2	29	29	1.13269078461	0.502925906295	0.257344128956	0.000955240886165	0.0951098241344	4.16090456593e-09	NA	3	33	33	-0.208391389846	-0.0382687149213	0.834923378669	0.00203801568436	0.211390093391	3.3311014242e-32	NA	9	46	46	0.191812950393	0.0418401899225	0.84788872638	0.00031842529517	0.149475996334	1.53875739688e-22	NA	3	41	41	-1.50435459249	-0.174905773671	0.132490089341	0.00557057995192	0.153657765323	3.31299722352e-45	NA	9
ENSG00000140395.4	WDR61	-1.66331755295	-0.0735990879735	0.0962488869117	0.0203682555461	0.275425874792	1.43158945382e-18	NA	4	10	10	-1.68426994064	-0.03481205108	0.0921295118913	0.130536466501	0.420908264937	2.80971455595e-46	NA	14	33	33	-1.61752281013	-0.0859817120153	0.105765476007	0.0279006971145	0.403645316226	6.50726273793e-72	NA	3	11	11	-1.65461004546	-0.0349004527678	0.0980036244997	0.111919802286	0.419923174284	4.24259869092e-76	NA	10	23	23	-1.63224554513	-0.0618299435892	0.102627769681	0.0452704301154	0.402127950333	1.06091383153e-142	NA	8
ENSG00000105865.6	DUS4L	-1.66296383419	-0.413452415615	0.096319675111	0.00104424682987	0.052787106301	0.000436434489884	NA	2	19	19	NA	NA	NA	NA	NA	NA	NA	NA	NA	NA	-2.15220797792	-0.245080569362	0.0313809775791	0.005908518229	0.0458553301818	1.98193677663e-07	NA	8	23	23	-1.01153722925	-0.147867246339	0.311759371865	0.0035098296688	0.0374199206609	1.78644581927e-06	NA	7	36	36	-1.37685726509	-0.135066578207	0.168556381889	0.0072515986148	0.0605910686857	1.2495718377e-17	NA	9
ENSG00000142546.9	NOSIP	-1.66080760956	-1.39117365154	0.0967520923829	0.000141751887939	0.0224413488418	0.023211552881	NA	1	10	10	0.342131424012	0.0855706271881	0.732251989908	0.00159533237102	0.0318952670139	0.000800644589306	NA	8	47	47	0.247751147455	0.0465059855467	0.804326955294	0.00221201145399	0.112591781576	1.10242604991e-16	NA	4	16	16	-1.16875708103	-1.89608969975	0.242501516835	3.52308182164e-05	0.027623605512	4.93026678036e-05	NA	1	9	9	0.700946023654	0.0883690108844	0.483336700895	0.00569060388132	0.106515539429	1.05398848413e-30	NA	15
ENSG00000111237.14	VPS29	-1.66068352486	-0.140515075677	0.0967770239597	0.00661020527281	0.0341495867233	0.00566928605909	NA	6	11	11	-1.41017332649	-0.0793932350004	0.158488509832	0.0181966511958	0.213111501079	2.35026256803e-20	NA	12	25	25	-2.05861649383	-0.142819607484	0.0395309914438	0.0135269299857	0.0915609789091	9.24647812738e-14	NA	8	13	13	-2.0986524739	-0.0686215056708	0.0358475470552	0.0583405865085	0.14479897365	9.78834633411e-22	NA	6	12	12	-2.09095663311	-0.0745508085695	0.0365319516488	0.0501057328925	0.115482033282	1.7734655182e-33	NA	6
ENSG00000125703.10	ATG4C	1.66059707971	0.237908152737	0.0967943958887	0.00333940462208	0.12367630714	3.88570196084e-08	NA	7	27	27	0.932792456576	0.0818020895951	0.350927136765	0.00944446505428	0.0563862295378	7.82101510397e-06	NA	8	22	22	NA	NA	NA	NA	NA	NA	NA	NA	NA	NA	0.925752067021	0.0900512370009	0.354574842486	0.00776117956895	0.122449583546	1.97355446494e-18	NA	5	18	18	1.25847572061	0.132439340044	0.208219762503	0.00664759732487	0.0681453203366	1.33012239678e-19	NA	7
ENSG00000148426.8	PROSER2	-1.65929473759	-0.0452503005403	0.0970564151746	0.103417584079	0.512541609699	3.4970097809e-41	NA	4	13	13	-1.61306221022	-0.0312269427671	0.106730992882	0.228575932822	0.501582522531	1.27111361267e-60	NA	11	36	36	-1.65505042224	-0.0314514324993	0.097914270341	0.209925548152	0.454881754614	6.40419846858e-86	NA	27	69	69	-1.50139237489	-0.025554338004	0.13325410494	0.255237635555	0.54265576861	7.59082194033e-114	NA	18	45	45	-1.41315945094	-0.0203588362488	0.157608846135	0.378285944824	0.515955240101	6.30971505535e-207	NA	25
ENSG00000080819.2	CPOX	1.65830240366	0.192508473683	0.0972564441132	0.00595686683163	0.105663370322	4.69256557018e-07	NA	7	30	30	0.852236327471	0.116907511816	0.394082937767	0.00506872656123	0.157988084798	9.64758570029e-15	NA	7	28	28	NA	NA	NA	NA	NA	NA	NA	NA	NA	NA	2.31875408667	0.139878524985	0.0204083739986	0.0283675548048	0.121470608946	2.48658588826e-18	NA	9	43	43	2.48131987228	0.161803838015	0.0130896849588	0.0210459739143	0.063985211315	1.75375648064e-18	NA	11
ENSG00000138190.12	EXOC6	1.65713009871	0.229562515504	0.0974931750692	0.00425944992582	0.147427252536	1.27177435154e-09	NA	6	40	40	NA	NA	NA	NA	NA	NA	NA	NA	NA	NA	0.857970188621	0.0630757361854	0.390908925014	0.0138183603616	0.0557392309544	9.74046414037e-09	NA	11	23	23	0.217907275461	0.0336355324701	0.827501358361	0.00433841896714	0.0863628672826	4.27749144923e-13	NA	14	64	64	0.922433305401	0.0697339775322	0.356302603988	0.012947976287	0.0654591440007	5.67243018163e-19	NA	13
ENSG00000243477.1	NAT6	1.6558582778	0.141695903637	0.0977505225426	0.0102211696356	0.0984868293819	7.05163467661e-07	NA	2	32	32	-1.32238519192	-1.1597443871	0.186039917302	6.59093127777e-05	0.0153610947	0.0203915162999	NA	1	12	12	0.454651980717	0.0256704478075	0.649359632214	0.0215621620348	0.044153189475	3.21179176337e-07	NA	6	12	12	-1.68445671055	-0.69601072797	0.0920934388374	0.000303241761693	0.0686346466953	1.36088523918e-10	NA	4	39	39	0.684647097608	0.0468223731507	0.493566639442	0.0161980350311	0.029793953108	3.30324650755e-09	NA	15
ENSG00000124782.15	RREB1	-1.65377535798	-0.19789594041	0.0981731645751	0.00480588139214	0.0874109970704	4.82129604427e-06	NA	6	42	42	1.01795148073	0.0530951880981	0.308701014529	0.0353544575883	0.119543593398	3.04002503814e-11	NA	24	97	97	-2.02387139253	-0.0712899686059	0.0429833860963	0.0618714907055	0.169472190561	2.23267662187e-25	NA	14	43	43	-0.764161777877	-0.0650325625504	0.444770840969	0.00899324806369	0.151130897076	9.80564123169e-23	NA	11	42	42	-1.34955370329	-0.0709402604048	0.177159183107	0.0272105586083	0.146917937993	5.25255267732e-43	NA	24
ENSG00000129103.13	SUMF2	-1.65242438679	-0.188795496603	0.0984480675446	0.00622580665347	0.272931660938	8.64291512638e-19	NA	14	116	116	0.412474380283	0.0330476092095	0.67999175517	0.00725983499846	0.0916611472812	7.81819282526e-09	NA	9	49	49	-0.335663644604	-0.0264444484862	0.737124524108	0.0134683150271	0.0825194025195	1.10275908283e-12	NA	5	26	26	0.871207417774	0.0337127011068	0.383640910447	0.0442951705053	0.122670818429	1.51396737298e-18	NA	32	154	154	0.180698633413	0.00458445623205	0.856604131508	0.0299910530506	0.126677472987	3.37436500273e-37	NA	29
ENSG00000153208.12	MERTK	-1.65124285996	-0.101853250055	0.0986889946436	0.0107251048166	0.153279959608	3.92277125482e-10	NA	10	31	31	-1.86324418333	-0.0977141894311	0.0624279191851	0.0257227075231	0.187514506229	1.01988621295e-17	NA	13	49	49	-1.34077607646	-0.0423256489944	0.1799931658	0.0635542025632	0.258234032695	4.1871596488e-41	NA	17	43	43	-1.8626936104	-0.0723146235829	0.0625053853726	0.0429403702303	0.212773913138	2.21286843224e-33	NA	10	24	24	-1.71910572314	-0.056628075832	0.0855951228878	0.0587682550544	0.238589436319	2.79715512917e-73	NA	14
ENSG00000145723.12	GIN1	1.65095619341	0.0642588232334	0.0987475202001	0.0252828977003	0.143281461604	3.06460936849e-09	NA	16	72	72	0.276259493218	0.00918592395877	0.782348765403	0.0567905929322	0.22627503387	1.40306432031e-21	NA	21	90	90	0.200400039522	0.00702203941921	0.841167728581	0.0442264885138	0.257250152414	2.98695363076e-40	NA	25	57	57	0.934886842351	0.0257668808384	0.349846618606	0.0674775072972	0.160236148212	1.52148500305e-24	NA	24	73	73	0.427597199534	0.0103357165411	0.668944405185	0.0694974917809	0.239873402149	4.10067518369e-74	NA	31
ENSG00000214050.3	FBXO16	-1.65022035425	-0.235667923707	0.098897875239	0.00593924786261	0.0294388234467	0.00784289822995	NA	7	41	41	NA	NA	NA	NA	NA	NA	NA	NA	NA	NA	NA	NA	NA	NA	NA	NA	NA	NA	NA	NA	NA	NA	NA	NA	NA	NA	NA	NA	NA	NA	NA	NA	NA	NA	NA	NA	NA	NA
ENSG00000112237.8	CCNC	-1.64984671017	-0.105385751011	0.0989742923791	0.0156003577698	0.0908361113581	3.68469260038e-06	NA	7	31	31	-0.266794540452	0.0179506734449	0.789627358034	0.00487526333228	0.0377597701313	0.000284207229495	NA	14	37	37	-2.01493211626	-0.493270231218	0.0439117623384	0.00116581333796	0.0226607619886	0.000309826783376	NA	7	26	26	-0.968535459775	-0.154829735286	0.332777018482	0.00285873499354	0.0389849045972	1.39153390503e-06	NA	11	44	44	-1.8515566093	-0.253061207274	0.0640895187028	0.0037204958474	0.0425899183251	1.20508225772e-12	NA	7
ENSG00000112365.4	ZBTB24	1.64930288074	0.227012960862	0.0990855997873	0.00211648223278	0.135943806955	2.40306043159e-09	NA	3	49	49	-0.523690481077	-0.0257069845262	0.600493837399	0.0085398626005	0.0462777145081	5.35218142849e-05	NA	19	91	91	0.516405775318	0.284617216908	0.605571032965	0.000296665450039	0.0339359972411	9.36160475864e-06	NA	4	24	24	-0.260442078028	0.102312837698	0.794522788918	0.00186295590211	0.12575729829	1.89677623047e-19	NA	12	74	74	0.570246054139	0.0717743648949	0.568510823915	0.00468109981263	0.0692726355701	5.41578280357e-20	NA	14
ENSG00000161542.12	PRPSAP1	-1.64886220973	-0.159332744079	0.0991758666668	0.0156103734356	0.0210617898927	0.0288013881391	NA	16	40	40	1.4156515802	0.519451300265	0.156877541453	0.000895287786509	0.0735709130676	2.81002480892e-07	NA	5	34	34	0.833350693313	0.0971836878549	0.40464697403	0.00835287649039	0.0883005166821	2.30230459037e-13	NA	7	38	38	-0.538957537263	-0.195753335563	0.589916154525	0.00235834004063	0.0841708489073	8.83804975988e-13	NA	3	26	26	-0.504138286286	-0.10886903331	0.614164204083	0.00618879605176	0.13413774939	6.05408605065e-39	NA	7
ENSG00000100055.16	CYTH4	-1.64691693849	-0.0738070857259	0.0995751197845	0.0221426732756	0.0545716028006	0.000355692937944	NA	13	46	46	-1.35564182954	-0.0873876760789	0.175213155974	0.0192595380578	0.136054161741	5.87932749623e-13	NA	14	42	42	-0.28431877557	-0.01459013767	0.776166098793	0.0441032904233	0.146761406552	2.01058342192e-22	NA	27	66	66	-1.22941564639	-0.0532783989237	0.218916006882	0.0297567341512	0.120334158752	2.82569555228e-18	NA	17	34	34	-1.06855950903	-0.0577040853266	0.285268202045	0.0324499744241	0.164050230622	8.09737966944e-49	NA	23
ENSG00000159692.11	CTBP1	1.64682785975	0.683861204579	0.0995934332198	0.000374513487633	0.051781952989	0.00049431619996	NA	2	22	22	1.42792126645	0.683542574154	0.153314521715	0.000565130994338	0.0606261335326	3.30799586807e-06	NA	6	31	31	2.07846397776	0.266365149173	0.0376666453829	0.00451049600878	0.111362448172	1.11817751598e-16	NA	9	32	32	2.40571985156	0.70982791491	0.0161406368553	0.000890046100409	0.120419618037	2.90674622405e-18	NA	4	31	31	0.403433362578	0.128188645399	0.686629447575	0.000427279269259	0.119817398601	1.47331703242e-34	NA	9
ENSG00000112304.6	ACOT13	-1.64382654461	-0.121246443323	0.100212036609	0.0108674555905	0.214672270479	8.43616400122e-14	NA	12	80	80	0.858241136327	0.0694482066606	0.3907593255	0.00992911276371	0.209643706345	9.04360395825e-20	NA	8	52	52	0.60355999706	0.0400631345871	0.546136215376	0.0122886149884	0.12066800053	4.83812080316e-18	NA	11	72	72	-1.04350274	-0.275955272198	0.296715512462	0.00131819453128	0.248174123762	2.88835758224e-39	NA	4	56	56	0.141829741573	0.0134678562236	0.887214491158	0.00825451448079	0.202005135002	1.20904587598e-60	NA	16
ENSG00000141542.6	RAB40B	1.6427691721	0.161444854028	0.100430700794	0.00795064380928	0.0336837446699	0.00558667166923	NA	4	7	7	2.55818452572	0.113017758987	0.0105220242536	0.0377357969972	0.188616997753	5.57848955636e-18	NA	15	46	46	1.10833334052	0.0378486331578	0.267717881662	0.0655088896605	0.111278319509	1.00709084732e-16	NA	11	51	51	1.7125462239	0.0662569079608	0.0867960537951	0.050161903666	0.174069598303	2.34086566871e-26	NA	13	61	61	1.63552925014	0.0581072414048	0.101938148094	0.0588100992665	0.130795270196	6.46955752264e-38	NA	16
ENSG00000105186.9	ANKRD27	-1.6418605006	-0.172733545896	0.100618917377	0.00708917742248	0.415231216553	4.51440624808e-30	NA	11	82	82	1.73355589941	1.7113740307	0.0829969110509	0.000151448580937	0.260745539083	3.58154370226e-26	NA	3	37	37	0.221980990936	0.0564471858305	0.824328681222	0.00240188218107	0.0944942354715	3.54990314381e-14	NA	3	16	16	-1.34015045483	-0.220833759941	0.180196435472	0.00287505910456	0.410048676357	1.43565655379e-73	NA	9	60	60	-0.208072481629	-0.0203070323553	0.835172373394	0.0172008518838	0.212517729351	4.55859053961e-64	NA	25
ENSG00000127922.5	SHFM1	-1.64081540469	-0.335668559408	0.100835739546	0.00247746249394	0.0203868394627	0.0303048022481	NA	5	7	7	NA	NA	NA	NA	NA	NA	NA	NA	NA	NA	NA	NA	NA	NA	NA	NA	NA	NA	NA	NA	-0.613425609987	-0.0960052290465	0.539594956625	0.00513851038744	0.0236314143359	0.000200308031369	NA	10	19	19	-1.14391995532	-0.327773148841	0.252656834396	0.00176749619467	0.0138191807307	6.22579488184e-05	NA	4
ENSG00000100092.16	SH3BP1	-1.64019739468	-0.0476775506457	0.100964130857	0.118146761778	0.478498769757	1.93585846821e-36	NA	32	108	108	0.454202153205	0.0177899115113	0.649683333412	0.0207487885269	0.376459364561	4.85653121257e-41	NA	28	109	109	-0.359821147124	-0.0646166728813	0.718980887843	0.00281059453563	0.303196080675	2.37209802508e-49	NA	12	65	65	-1.37363329696	-0.106916588634	0.169555554412	0.028404194783	0.503221792348	2.29974031505e-100	NA	35	114	114	-1.39923812609	-0.103682149996	0.161741587061	0.0336485490353	0.432731367406	4.70188921045e-158	NA	42
ENSG00000130338.8	TULP4	1.63797880927	0.0903305104741	0.101426114348	0.0391767539894	0.3074006239	4.67245099296e-21	NA	8	36	36	-1.69266476423	-0.122481102595	0.0905192958481	0.0152508271934	0.273966615054	2.24331364331e-27	NA	10	51	51	-0.951767199486	-0.0888739773933	0.341215060348	0.00734707867944	0.209614820741	3.38491521342e-32	NA	12	44	44	0.339800510616	0.0344204911621	0.734006763354	0.0325796117745	0.31539293524	4.21152580689e-53	NA	14	86	86	1.14131190713	0.0754194130798	0.253740148838	0.0210114171411	0.295667316733	7.06341151605e-95	NA	15
ENSG00000090920.9	FCGBP	-1.63770513376	-0.150556838667	0.101483219174	0.00817899100775	0.0723819194331	4.51169308071e-05	NA	16	71	71	-1.62018953786	-0.107090268316	0.105191568124	0.0333510808505	0.208745718548	9.8995614496e-20	NA	11	25	25	-0.3410236821	-0.100386697102	0.7330857535	0.000839463003407	0.0835305209947	7.71639629135e-13	NA	3	18	18	-1.11052771432	-0.116499153249	0.266771692368	0.0145464512848	0.311801710499	7.84373666513e-52	NA	22	91	91	-0.891626737375	-0.0729274401145	0.37259303402	0.0250234046692	0.308885258676	3.89516752553e-100	NA	31
ENSG00000133059.12	DSTYK	-1.63751788036	-0.0502160611934	0.101522306009	0.0252901513806	0.241296259027	1.52414375828e-15	NA	23	91	91	-2.21274581436	-0.0658493449396	0.0269151748872	0.0745459076136	0.503669476139	1.51738466539e-60	NA	32	76	76	-1.94956659494	-0.0581545688392	0.0512277981709	0.0822014874259	0.574731060007	2.12141369123e-123	NA	17	44	44	-2.00838467203	-0.0549975664648	0.0446024304453	0.079771604558	0.484085019761	1.07546822851e-94	NA	26	65	65	-2.10072080164	-0.0399668461744	0.0356654821994	0.177953371408	0.549733374587	2.68572913073e-229	NA	23
ENSG00000168061.9	SAC3D1	-1.63751021776	-0.177951863242	0.101523905737	0.00730011739863	0.0616201647244	0.000170403800043	NA	5	45	45	-0.951413961802	-0.0512975719061	0.341394275578	0.0268275154385	0.073023511699	3.58055952791e-07	NA	21	87	87	0.15183481475	0.0129872711074	0.879317222268	0.0167604660196	0.0476019679031	1.26414936117e-07	NA	18	42	42	-1.5215833064	-0.143064458916	0.128113523009	0.0116665054952	0.0877373171865	2.74446042911e-13	NA	12	56	56	-0.870141892015	-0.0398930630666	0.384222866588	0.0384990108028	0.0815875457532	2.07474910183e-23	NA	32
ENSG00000152672.3	CLEC4F	1.63730640024	0.0732688742909	0.101566464286	0.0618070534732	0.372073906836	5.45156477204e-27	NA	14	86	86	1.23178238435	0.0593800263988	0.218030385348	0.0522969841482	0.504714406197	1.30441560315e-60	NA	9	32	32	1.03562894414	0.0781401065007	0.300375283371	0.0123302211074	0.503332545085	8.91634429668e-99	NA	38	121	121	1.65684020473	0.0655735986382	0.0975517861666	0.0841673372901	0.497694013273	6.70343740408e-99	NA	9	30	30	1.63469051343	0.0488984780439	0.102113942187	0.10255367469	0.472134466149	1.95566437434e-180	NA	28
ENSG00000159873.5	CCDC117	-1.63709343797	-0.267525263454	0.101610947499	0.00142341698853	0.0252326824316	0.0172274062412	NA	2	17	17	0.103119980771	0.130350251081	0.917867747198	6.18246348441e-05	0.0675622805638	7.69504781072e-07	NA	2	22	22	-1.62857361607	-0.371377366297	0.103403313365	0.00144260839147	0.0616527891689	1.69672899299e-09	NA	10	43	43	-1.14176296179	-0.111507818036	0.253552561731	0.00429700476328	0.0439264651413	3.48538605105e-07	NA	5	23	23	-1.01752534586	-0.0890676770517	0.308903581146	0.00643510220323	0.0565496962883	1.63207817729e-16	NA	14
ENSG00000175857.4	GAPT	-1.63628494365	-0.032954645526	0.101779965732	0.132394830585	0.469673123384	2.22299308337e-35	NA	17	48	48	-1.78688227004	-0.0380338867827	0.0739565186881	0.167689003899	0.607087511817	5.95680140204e-84	NA	32	76	76	-1.71786933974	-0.041984331259	0.085820450378	0.118675891316	0.57545209559	6.54724684968e-127	NA	27	71	71	-1.88122108465	-0.0378360566537	0.059941850711	0.17351383918	0.575832945278	1.17675406823e-125	NA	32	87	87	-1.93921079119	-0.0387786500088	0.0524756761462	0.182592502334	0.591777924989	8.7648255223e-262	NA	22
ENSG00000240065.3	PSMB9	-1.63354376155	-0.0346663372525	0.102354684735	0.143320972944	0.567755723627	6.46975305242e-48	NA	13	27	27	-1.67927098561	-0.0307370009767	0.0930992429587	0.208083830704	0.65774751216	2.06845801703e-96	NA	17	26	26	-1.60851952976	-0.0252282625366	0.107721442433	0.268389136486	0.638860229674	6.97375827882e-150	NA	33	52	52	-1.57488749587	-0.0284527332075	0.115282415401	0.208552532231	0.644175057341	2.08979377486e-154	NA	23	48	48	-1.56549947487	-0.0244474901619	0.117465840419	0.267822103981	0.659890706062	0	NA	37
ENSG00000164307.8	ERAP1	1.63348935701	0.0454957551038	0.102366117324	0.0951751483681	0.292587839038	1.72142982875e-19	NA	13	47	47	1.26378605933	0.034647509103	0.206306826181	0.0970642323045	0.273432421833	9.56063016757e-27	NA	15	32	32	1.56045529773	0.03223632605	0.118652325898	0.155112229966	0.324237549707	5.91462766759e-54	NA	18	32	32	1.48809907495	0.0355202723273	0.136724767408	0.130968033636	0.297224821427	4.92508173244e-49	NA	10	20	20	1.38410910877	0.0270018461633	0.166325048242	0.17999972597	0.316721859526	1.12914047082e-103	NA	15
ENSG00000103342.8	GSPT1	1.63298138071	0.322441490734	0.102472912696	0.00548840738252	0.0492411652028	0.0006815385303	NA	14	97	97	NA	NA	NA	NA	NA	NA	NA	NA	NA	NA	NA	NA	NA	NA	NA	NA	NA	NA	NA	NA	1.13227376372	0.388688628767	0.25751935677	0.0012517848981	0.0266477733178	5.81327287452e-05	NA	9	49	49	-0.364217500371	-0.0299105291178	0.715695599769	0.00495657484673	0.0230111452856	2.12976188547e-07	NA	12
ENSG00000241468.3	ATP5J2	1.63157217922	0.603376784479	0.102769642965	0.00121391498304	0.628300358923	1.72705666864e-59	NA	3	32	32	-0.081726494198	-0.0783134569935	0.934864209506	0.00161901199814	0.388752218205	3.48746786952e-44	NA	4	34	34	NA	NA	NA	NA	NA	NA	NA	NA	NA	NA	1.79552007182	0.343324297914	0.0725708777243	0.00255470121114	0.447796314699	9.15653340873e-85	NA	5	37	37	0.502715139615	0.0319665252526	0.61516456389	0.0257662985431	0.377893898846	8.14408581306e-131	NA	27
ENSG00000134419.11	RPS15A	1.63116164664	0.200325436565	0.102856215703	0.00645024033778	0.203330769727	7.0218095482e-14	NA	6	31	31	1.68821020876	0.0818195899748	0.0913708842288	0.0350295981983	0.349640708087	1.38455775546e-37	NA	9	46	46	1.13940404204	0.071043721975	0.254534670843	0.0116475765973	0.230955010283	4.25889024596e-37	NA	20	62	62	1.6457657858	0.0918897928696	0.0998119889301	0.0267256386296	0.280719236379	1.05846190637e-46	NA	4	15	15	1.65969711263	0.0793883537442	0.0969754005342	0.0325303021405	0.27211728413	2.66345796285e-86	NA	11
ENSG00000164403.10	SHROOM1	-1.63003880901	-0.673106403911	0.103093294968	0.000563509451417	0.0509132713222	0.000568816241353	NA	2	14	14	2.21710209903	0.155233160088	0.0266161154016	0.0150790185061	0.0742206359875	2.45583306011e-07	NA	8	25	25	0.897396575885	0.0657020685197	0.369507339036	0.0111920900831	0.0534942151898	2.03522912113e-08	NA	18	34	34	0.81063638225	0.042606746185	0.417574517088	0.0166046118768	0.0836855836493	1.02860191158e-12	NA	8	31	31	1.42377042055	0.0667278831846	0.15451294091	0.0306762555356	0.0945668056033	3.47925868458e-27	NA	20
ENSG00000117410.9	ATP6V0B	-1.629982417	-0.331589212766	0.103105213195	0.00320309132783	0.127312786086	1.81718298012e-08	NA	6	48	48	NA	NA	NA	NA	NA	NA	NA	NA	NA	NA	NA	NA	NA	NA	NA	NA	NA	NA	NA	NA	0.359380679639	0.0373671581109	0.71931032607	0.0136113594213	0.0572268855933	4.80507527877e-09	NA	12	42	42	-0.547630970155	-0.021490127503	0.583945319558	0.0454784129624	0.0291892753983	4.98178054138e-09	NA	25
ENSG00000134779.10	TPGS2	1.62986235033	0.0279446172091	0.103130592454	0.0754153983853	0.276328665771	1.31917508382e-18	NA	19	52	52	1.8632336956	0.0497296601693	0.0624293940766	0.0968745590087	0.665768438836	1.11945780887e-100	NA	54	174	174	2.44450882165	0.0812237771969	0.0145049533439	0.0702641544135	0.667159553725	1.86846107081e-165	NA	21	72	72	1.68851015427	0.0344735135226	0.0913133414049	0.134050762714	0.596209912876	4.59173947444e-137	NA	33	106	106	1.37322575144	0.0227953102645	0.169682176497	0.219189697282	0.662001461087	0	NA	56
ENSG00000146072.6	TNFRSF21	-1.62817776203	-0.63907695365	0.103487198676	0.00111348393273	0.281139142072	1.58732576749e-18	NA	1	17	17	0.00759476542088	0.00315724446941	0.993940312182	0.000321603441537	0.107597000978	2.02865613867e-10	NA	2	23	23	NA	NA	NA	NA	NA	NA	NA	NA	NA	NA	-0.659043663126	-0.189772415993	0.509867730745	0.00233924020251	0.108356028039	8.85120227361e-17	NA	5	24	24	-2.11566761862	-0.0877456430043	0.0343730864548	0.0519536373106	0.0417411095261	2.06130502443e-12	NA	56
ENSG00000204713.6	TRIM27	-1.6274681557	-0.152179962513	0.103637706526	0.0152365470949	0.243145605702	9.6136321341e-16	NA	13	55	55	-1.9327455495	-0.181760662179	0.0532675510024	0.00858474661214	0.179357142892	8.03705467414e-17	NA	7	52	52	-1.479649753	-0.124805679263	0.138966741525	0.0111901242806	0.242584473962	1.47194608326e-37	NA	5	24	24	-2.09871385826	-0.191541861528	0.0358421322965	0.0111632395482	0.219350126641	2.81789476371e-34	NA	9	38	38	-0.804907538701	-0.0653893084049	0.420873037767	0.0128450752656	0.221449655789	3.18130937107e-67	NA	9
ENSG00000146386.7	ABRACL	-1.62452626864	-1.20929468997	0.104263538727	0.000160128883874	0.0574502939747	0.00026118475109	NA	2	39	39	-0.884328272102	-0.42338490642	0.376519030672	0.000411770525453	0.206375430035	1.2783692082e-19	NA	3	24	24	0.788496252962	0.0443967996493	0.430406489473	0.0208213532681	0.201019067004	1.50316520835e-30	NA	8	24	24	-0.287971750003	-0.0568034524825	0.773368363322	0.00275117122432	0.178046307966	2.63979424886e-27	NA	5	40	40	0.468277532325	0.146491900794	0.639586133371	0.000986660573099	0.208504810019	3.70382931733e-63	NA	9
ENSG00000034533.7	ASTE1	1.62411153724	0.0803818167508	0.104352006097	0.0132037683408	0.0195516151797	0.0325290665329	NA	11	97	97	NA	NA	NA	NA	NA	NA	NA	NA	NA	NA	NA	NA	NA	NA	NA	NA	NA	NA	NA	NA	NA	NA	NA	NA	NA	NA	NA	NA	NA	NA	-1.32966894237	-0.616884270475	0.183627371996	0.000591898888955	0.0173117969455	7.02480830058e-06	NA	4
ENSG00000241878.5	PISD	1.62399882112	0.134582336367	0.104376060151	0.0165192442264	0.0744126930608	2.89120527416e-05	NA	10	37	37	-0.222258623874	-0.0617534522447	0.824112559903	0.00147769788259	0.030811560376	0.00084534737345	NA	6	44	44	0.0391853880942	0.000686447132175	0.968742583301	0.0132826691452	0.0429638742661	5.71437461244e-07	NA	24	60	60	0.793331769183	0.1062477598	0.427584552026	0.00455497600912	0.106071294552	5.96983322374e-16	NA	16	73	73	0.822055407069	0.10571057588	0.411045363387	0.00858908663637	0.130592702836	6.14143187563e-38	NA	25
ENSG00000095787.16	WAC	-1.62049963266	-0.0664441258858	0.10512499317	0.0378713613592	0.473154460531	8.04908904237e-37	NA	18	52	52	-1.62628529633	-0.0669498804624	0.103888978216	0.0317318660262	0.318143241192	3.21687742028e-32	NA	28	84	84	-1.26529736554	-0.0410157066282	0.205764750603	0.0725412052072	0.395024403631	5.38479321213e-69	NA	18	50	50	-1.63257098692	-0.0768306332627	0.102559257341	0.0274248970769	0.389933034676	8.23675108668e-69	NA	13	39	39	-1.25958386721	-0.0506265815742	0.207819518312	0.0432167910576	0.418769325106	5.39741688878e-152	NA	25
ENSG00000181830.7	SLC35C1	-1.61810582492	-0.244037345513	0.105639793413	0.00590075666746	0.158445664419	1.80365271393e-10	NA	4	31	31	-0.4229195821	-0.133763522205	0.672353935131	0.00151980245237	0.0450344271973	6.3363737598e-05	NA	5	21	21	NA	NA	NA	NA	NA	NA	NA	NA	NA	NA	-1.27750713392	-0.0973043097724	0.20142326344	0.0214219672618	0.202612255722	3.90723568963e-31	NA	19	73	73	-0.996675683341	-0.0447869108619	0.318921956517	0.0477927070055	0.143503745757	1.22501745266e-41	NA	26
ENSG00000154723.8	ATP5J	1.61659318096	0.308662803788	0.105966124822	0.00342785215869	0.1384547867	6.59899549509e-10	NA	12	59	59	-0.420869139927	-0.0258881677564	0.673850640904	0.0203490436728	0.0410215944867	0.000129558181651	NA	12	32	32	NA	NA	NA	NA	NA	NA	NA	NA	NA	NA	-1.68834288109	-0.0839945431342	0.0913454282083	0.0253143050746	0.0291035099963	3.66687297341e-05	NA	37	108	108	-0.359355821916	-0.154392387415	0.719328919427	0.00160694624081	0.0226332695131	2.4334211761e-07	NA	9
ENSG00000123064.8	DDX54	1.61593916596	0.232805242938	0.106107466582	0.0021053472633	0.0185977767174	0.040850339824	NA	7	32	32	NA	NA	NA	NA	NA	NA	NA	NA	NA	NA	NA	NA	NA	NA	NA	NA	NA	NA	NA	NA	NA	NA	NA	NA	NA	NA	NA	NA	NA	NA	NA	NA	NA	NA	NA	NA	NA	NA
ENSG00000167981.4	ZNF597	1.61578513254	0.142322192214	0.106140777094	0.007920850837	0.0502409908013	0.000676077292837	NA	6	20	20	NA	NA	NA	NA	NA	NA	NA	NA	NA	NA	1.36917442904	0.157069280194	0.170944757137	0.00573551482372	0.0443614492037	3.64156548666e-07	NA	11	36	36	1.34932056099	0.198924768438	0.177234024219	0.00238146555612	0.0146524631336	0.00354925162984	NA	5	8	8	0.643582162699	0.0561068795767	0.519846420029	0.00955554724335	0.047737791206	3.86800889739e-14	NA	4
ENSG00000106605.6	BLVRA	1.61526076855	0.047493811557	0.10625423564	0.0544023554705	0.416453661536	2.64450597561e-30	NA	29	77	77	1.55917428501	0.0455556883761	0.118955135394	0.0696037514935	0.321428325635	1.39218738922e-32	NA	16	29	29	1.51459118979	0.0290815406991	0.129875964704	0.192706979726	0.539641400491	1.25463838859e-111	NA	26	48	48	1.5712567445	0.0472381078096	0.11612302421	0.0601381271287	0.373454843905	3.19498957628e-65	NA	13	28	28	1.56973405935	0.0343688690027	0.116476993972	0.132686898158	0.48021466849	5.13299028251e-185	NA	17
ENSG00000185838.9	GNB1L	1.61504063519	0.242028362659	0.106301895346	0.00463299019996	0.160311699052	1.04831907101e-10	NA	6	21	21	1.01712956713	0.226628481621	0.309091796417	0.00193816139019	0.416517549213	4.8016079444e-47	NA	4	15	15	-0.440733342539	-0.0179443321573	0.659406055222	0.0485256289259	0.429623311264	6.40309031077e-78	NA	19	43	43	1.41176314733	0.181269928269	0.158019712909	0.00631067080005	0.317362092134	1.63990899675e-52	NA	9	55	55	1.1267369026	0.102096958641	0.259853735077	0.0100670925624	0.355811726743	6.81493284535e-121	NA	14
ENSG00000037757.9	MRI1	-1.6139950263	-0.130567982237	0.106528505118	0.0139362795735	0.0638067962181	0.000114927783577	NA	5	19	19	-0.254753903552	-0.00939012817814	0.798913180372	0.0359488378164	0.141138328883	2.81269745341e-13	NA	8	71	71	-0.535623528098	-0.0713505061764	0.592218764596	0.00482194393136	0.190306283724	2.6700783886e-29	NA	6	18	18	-0.601494050194	-0.0271403070552	0.547510973463	0.0433296362061	0.142317092757	2.09556084854e-21	NA	12	39	39	-0.821536145626	-0.0263043242555	0.411340944116	0.0590286904744	0.202848833452	4.33180753884e-61	NA	40
ENSG00000137726.11	FXYD6	1.61288238943	0.0463803036259	0.106770061893	0.0727676823841	0.114691647615	1.34177846428e-07	NA	7	26	26	0.62913620676	0.0159498204616	0.529259888472	0.0820793977597	0.201819411049	4.84916964738e-19	NA	20	45	45	1.25884435685	0.0396370752091	0.208086555213	0.0664781349863	0.16190944885	2.71720226035e-24	NA	15	42	42	1.02284396632	0.0249705825021	0.306381626416	0.103560680622	0.218306909738	4.06772013988e-34	NA	20	57	57	1.60489337204	0.0379395448865	0.10851727243	0.13088077889	0.187194202593	1.50475579596e-55	NA	19
ENSG00000163625.11	WDFY3	-1.61130771753	-0.137768508607	0.1071126695	0.00858247807038	0.0646913803974	9.65815627269e-05	NA	7	16	16	NA	NA	NA	NA	NA	NA	NA	NA	NA	NA	-0.603181464017	-0.133981804567	0.5463879773	0.00130185217221	0.0217883401688	0.000408615381464	NA	3	6	6	NA	NA	NA	NA	NA	NA	NA	NA	NA	NA	NA	NA	NA	NA	NA	NA	NA	NA
ENSG00000075413.13	MARK3	-1.61122997326	-0.11407884077	0.107129607166	0.0189646203657	0.0794128919569	1.57434325204e-05	NA	5	16	16	-2.01492753715	-0.0772997616607	0.0439122421997	0.0557925540666	0.235966550816	8.20805507885e-23	NA	5	9	9	-2.02832908937	-0.0713379913795	0.0425266719781	0.0518555935929	0.254468084448	6.94425348309e-40	NA	6	22	22	-1.99048866432	-0.0776698135837	0.0465371314784	0.0544932690434	0.233255065043	1.87676137223e-36	NA	5	13	13	-1.9767739423	-0.0721229839066	0.0480671883872	0.0640801282485	0.25727430528	2.74549902293e-81	NA	3
ENSG00000172175.8	MALT1	-1.60974539407	-0.195814003099	0.107453450591	0.0112562327739	0.152289869572	2.73236725029e-10	NA	4	24	24	-0.574963677252	-0.0648475359708	0.565315862685	0.00511965421322	0.0752570602942	2.07036166004e-07	NA	8	30	30	NA	NA	NA	NA	NA	NA	NA	NA	NA	NA	-1.57811070126	-0.217127111463	0.114540180185	0.00826979294098	0.13126153214	4.44633632727e-20	NA	6	22	22	-1.67968678951	-0.188245422757	0.0930182714173	0.00900834516152	0.0715062221079	1.38202937997e-20	NA	7
ENSG00000101158.8	NELFCD	1.60946235385	0.119784198604	0.107515280385	0.0128919900032	0.0201342524941	0.0323284496611	NA	8	55	55	-0.221383482921	-0.0178744780171	0.824793852104	0.0153895368996	0.167909651544	8.66567893734e-16	NA	24	87	87	-0.334555855523	-0.0258380208651	0.737960149835	0.0272902664719	0.284678683976	1.65878210965e-45	NA	34	102	102	-0.678991068937	-0.0774309107657	0.497143520833	0.0141252661004	0.0788667669051	3.49898080794e-12	NA	22	70	70	0.35814821834	0.0258353958764	0.720232396061	0.0112022973964	0.205093159222	8.16067640803e-62	NA	21
ENSG00000101457.8	DNTTIP1	-1.60806416777	-0.0987114352199	0.107821125917	0.0199225046714	0.264015324017	9.86393948562e-18	NA	3	21	21	-1.90662213419	-0.0774028064458	0.0565695367188	0.0490128270103	0.30930137575	3.62022165731e-31	NA	10	26	26	-1.84094503537	-0.0659274287648	0.0656296138297	0.0548174887944	0.305459810667	6.44786452218e-50	NA	15	33	33	-1.83461942535	-0.0787439593512	0.0665620983971	0.0456070220573	0.306474141669	1.64386400814e-50	NA	8	27	27	-1.83171540453	-0.0605267177939	0.0669938323888	0.062893139777	0.296051774181	1.2492099304e-95	NA	24
ENSG00000133302.8	ANKRD32	-1.60778462389	-0.0494880238898	0.107882357156	0.0555106439399	0.404433807762	1.20712137825e-29	NA	12	44	44	-1.52435705751	-0.036798831989	0.127419541123	0.0913765025477	0.373031702826	2.54028421304e-39	NA	14	43	43	-1.45799886227	-0.0452896812732	0.144840856615	0.0755378580413	0.412841090785	1.3479104698e-73	NA	24	73	73	-1.64450036814	-0.0368030953952	0.10007288832	0.105660409556	0.415917793663	8.79204371611e-76	NA	31	80	80	-1.63029660572	-0.0311432723782	0.103038824614	0.177607285645	0.433423611748	2.23809203446e-158	NA	40
ENSG00000106565.13	TMEM176B	-1.60526845281	-0.0271525856163	0.108434738649	0.108807950266	0.646149585572	9.35209882116e-62	NA	10	87	87	-1.44274261151	-0.0393476324308	0.149092990799	0.0769011073601	0.771055782696	6.49820735393e-141	NA	20	64	64	-2.21005013979	-0.0536498786003	0.0271016826898	0.114789419028	0.779462220905	1.21265436277e-238	NA	20	51	51	-1.66592487359	-0.0382290253635	0.0957283787052	0.0990564743436	0.747118608317	1.7877250832e-215	NA	9	35	35	-1.94244152322	-0.0410924127901	0.0520836726382	0.134937924576	0.765443626678	0	NA	26
ENSG00000066336.7	SPI1	1.60441723107	0.294209558595	0.108622115358	0.00201453659853	0.0767356389573	1.41462718093e-05	NA	5	65	65	1.66106903198	0.100950318117	0.0966995831943	0.0207805141047	0.255697704616	2.87169672207e-25	NA	7	29	29	-0.814312145114	-0.0225734990752	0.41546615384	0.0854461933955	0.312332116056	2.30833806156e-51	NA	25	102	102	1.42208050863	0.0640782523185	0.15500288046	0.0372020769316	0.175054451661	1.63848728973e-26	NA	11	58	58	-0.0975099914	-0.00282974591881	0.922321400053	0.0450040185659	0.25995440849	3.36859211639e-81	NA	38
ENSG00000143753.8	DEGS1	-1.602851062	-0.132568827254	0.10896754031	0.0109009401631	0.084147443197	9.39988081044e-06	NA	13	55	55	2.09785185331	0.266976002589	0.0359182342777	0.00450986395365	0.393020674528	2.13068533146e-43	NA	15	73	73	-0.59300610265	-0.714771878113	0.553177068139	4.51863043234e-05	0.628529149301	3.00871473995e-150	NA	3	14	14	1.05413500066	0.104527986015	0.291821113683	0.0134354065903	0.354170001503	1.46329408559e-60	NA	17	68	68	1.15378466248	0.0989978098872	0.248588463758	0.023058894078	0.509601377939	1.16151331433e-204	NA	32
ENSG00000112584.8	FAM120B	-1.60087669659	-0.0916905845561	0.10940423193	0.0377112373257	0.174775506775	9.42966006478e-12	NA	16	33	33	-1.34868313362	-0.0437708838696	0.177438765269	0.0962549733561	0.244266912842	1.35001177297e-23	NA	18	58	58	-0.807538342785	-0.0309635036856	0.41935639321	0.0507570952422	0.241170150398	1.2389109657e-37	NA	29	70	70	-1.69870867856	-0.0850426686071	0.0893740874314	0.0413913940905	0.243039936066	1.42764646478e-38	NA	16	49	49	-2.06923115017	-0.0696188030818	0.0385244009231	0.0753833373924	0.268930197557	1.46811629327e-85	NA	34
ENSG00000221983.3	UBA52	-1.60026957116	-0.116107227769	0.109538794179	0.00820494092154	0.295328810843	1.91445127338e-19	NA	4	29	29	-1.96399123811	-0.125711613823	0.0495311080181	0.0188159102897	0.305814248211	1.22665728368e-30	NA	6	24	24	-1.71783725927	-0.168129218949	0.0858263033297	0.00860509049744	0.241462141978	1.24319372345e-37	NA	5	35	35	-2.85928512897	-0.307367983952	0.00424596955909	0.00544971792807	0.298053464861	1.61391634045e-48	NA	7	47	47	-2.06043596026	-0.204339682496	0.0393568820986	0.0073972241447	0.302110911236	6.90290548803e-98	NA	23
ENSG00000167264.13	DUS2L	-1.59824324079	-0.212326556103	0.109988853826	0.0073171399494	0.384060452405	7.37752875564e-29	NA	4	43	43	-1.61509064862	-0.112973107392	0.106291065761	0.0179819622618	0.493611975848	4.36575552735e-58	NA	12	66	66	-1.37245770721	-0.0465793485796	0.169920996178	0.0702755308714	0.536850035536	7.22594202614e-110	NA	17	56	56	-1.43525353445	-0.273094976254	0.151214863375	0.00308973037447	0.480718810693	7.12450963858e-93	NA	5	53	53	-1.42365153241	-0.129173490366	0.15454737046	0.0120388647327	0.507146588362	3.37215180311e-201	NA	16
ENSG00000164338.5	UTP15	1.59582449693	0.139900935515	0.110527982385	0.00790044319142	0.0725838787598	3.86617863731e-05	NA	6	38	38	0.133117320817	0.0144450929113	0.894100597025	0.00839017452443	0.11918675996	3.09496453441e-11	NA	14	41	41	1.82820213399	0.12083213968	0.0675192208762	0.0171098689898	0.0705923606417	7.89992849334e-11	NA	7	17	17	1.60918157588	0.122081128342	0.107576643829	0.0105205437844	0.057719944153	3.95332951811e-09	NA	8	34	34	1.90491364557	0.203737381229	0.0567912971709	0.00631001000419	0.0717486651529	9.97045344312e-21	NA	8
ENSG00000160294.6	MCM3AP	-1.59476390729	-0.202653002756	0.11076504095	0.00419273926334	0.0415384396756	0.00167771565396	NA	2	12	12	0.412112128787	0.0329658598233	0.680257239147	0.0134953367948	0.0290386568926	0.00131927611747	NA	11	33	33	0.61785599549	0.0486397369111	0.536670268235	0.00790201724455	0.0287265537445	4.62812892447e-05	NA	11	37	37	-0.561767915003	-0.0455052535819	0.574274155126	0.00983061519885	0.0373955144651	2.62072431339e-06	NA	10	29	29	-0.0756726167126	-0.0110341062398	0.939679562208	0.00617436277262	0.0387257964067	1.3005224512e-11	NA	11
ENSG00000197885.6	NKIRAS1	1.59402608871	1.03454412041	0.11093019174	6.59426701458e-05	0.0181011204696	0.041760691391	NA	1	6	6	NA	NA	NA	NA	NA	NA	NA	NA	NA	NA	NA	NA	NA	NA	NA	NA	NA	NA	NA	NA	NA	NA	NA	NA	NA	NA	NA	NA	NA	NA	NA	NA	NA	NA	NA	NA	NA	NA
ENSG00000185414.14	MRPL30	-1.59183930168	-0.273402099998	0.111420816846	0.00333356507928	0.0215761039711	0.0282301074775	NA	5	19	19	NA	NA	NA	NA	NA	NA	NA	NA	NA	NA	NA	NA	NA	NA	NA	NA	NA	NA	NA	NA	-1.16427509923	-0.313602328801	0.244312544345	0.00168149736182	0.0151000471156	0.00308974180257	NA	10	37	37	-0.00395508403322	0.00293058698086	0.99684430774	0.0052975306306	0.0120790768636	0.000174903606836	NA	25
ENSG00000101188.4	NTSR1	-1.59157145979	-0.0729362824218	0.111481027089	0.0318488294671	0.135143678898	9.92705055095e-09	NA	10	29	29	-1.71516996878	-0.0800055620429	0.0863140691112	0.0357261179852	0.316527450213	1.13311330921e-31	NA	17	49	49	-1.14754990925	-0.0242986306989	0.251154418353	0.153767086774	0.319443577407	5.70501298731e-54	NA	16	34	34	-1.48294723491	-0.0374852577464	0.138088430324	0.110648726634	0.275756089754	1.20032068085e-44	NA	29	71	71	-1.23613020154	-0.0222705976174	0.21641017025	0.187890043337	0.292418014757	1.21427070561e-94	NA	52
ENSG00000243414.4	TICAM2	-1.59154061183	-0.0699314965684	0.11148796329	0.0806729485864	0.289451150871	1.68961753296e-19	NA	9	32	32	-1.1961198854	-0.0552045252697	0.231649778627	0.0413371785816	0.0816304705626	5.26589610377e-08	NA	5	29	29	-1.82178823025	-0.16766076676	0.0684871242952	0.007783125363	0.0307114060696	2.02781110353e-05	NA	15	36	36	-1.44841338616	-0.0548603398555	0.147501473299	0.0948982611586	0.220251368889	3.36125007304e-34	NA	11	36	36	-1.5370853881	-0.0699908839832	0.124272400673	0.0424021879819	0.0948993342642	3.19060672145e-27	NA	15
ENSG00000204138.8	PHACTR4	1.58936006154	0.484277857988	0.111979125952	0.000740854857756	0.175072993181	1.99217718015e-11	NA	5	35	35	1.63076174259	0.550313946925	0.102940602864	0.000665252254413	0.092907475716	5.08872529287e-09	NA	1	15	15	0.640487108014	0.0736352849492	0.521855967888	0.00313648623835	0.0878062431939	3.01319906082e-13	NA	10	46	46	0.900447055431	0.355670150399	0.367882388844	0.000617717904378	0.116784042183	9.28469700073e-18	NA	5	28	28	1.98677299798	0.221294250484	0.0469475581838	0.0065552068257	0.102880369436	1.10898477329e-29	NA	8
ENSG00000150867.9	PIP4K2A	-1.58926618099	-0.929097010845	0.112000310537	6.3729537246e-05	0.0179902568243	0.0449732522281	NA	1	9	9	NA	NA	NA	NA	NA	NA	NA	NA	NA	NA	NA	NA	NA	NA	NA	NA	NA	NA	NA	NA	-1.83936627892	-0.557867262107	0.0658613304655	0.000722420606392	0.0279089248724	5.2998404563e-05	NA	3	20	20	NA	NA	NA	NA	NA	NA	NA	NA
ENSG00000173391.4	OLR1	1.58713637592	0.059892792872	0.112481760844	0.0573787791888	0.255029624799	1.11464759644e-16	NA	2	7	7	0.739227200866	0.0270855539846	0.45976904634	0.058837675739	0.155665664134	1.47273855164e-14	NA	7	23	23	0.867633078648	0.0336938828561	0.385595231866	0.0456946061512	0.145358667755	1.28189981635e-21	NA	6	14	14	1.12942103041	0.0339896936688	0.258720265342	0.091403455639	0.235682676641	5.20830411856e-37	NA	13	40	40	1.29971415088	0.0437716848298	0.193698958498	0.0674343518133	0.173630049503	2.6911349933e-51	NA	4
ENSG00000115677.12	HDLBP	1.58459864367	2.25675931141	0.113057553328	0.000119227583116	0.0635253833041	0.000114990914369	NA	5	25	25	-1.74283696661	-0.343792974926	0.0813620970734	0.00153180997922	0.0605229041174	1.40684645094e-06	NA	5	30	30	-1.20414958687	-0.179315122363	0.228531767034	0.00304532591126	0.0155375483897	0.0029222508795	NA	10	37	37	-0.673032795125	-0.228090290406	0.500926427176	0.000396993069391	0.0697960578435	8.43463058949e-11	NA	2	16	16	-1.59793499775	-0.336025769525	0.110057444242	0.00185711726183	0.0456735527172	1.88975884198e-13	NA	11
ENSG00000134897.9	BIVM	-1.58448206924	-0.109722463597	0.113084058887	0.0138105401261	0.122889908919	2.87722404484e-08	NA	19	79	79	-0.241383839323	-0.0182079346875	0.809257636848	0.0096229233861	0.116149185096	5.73628519319e-11	NA	7	33	33	-0.282712979161	-0.0221935022409	0.77739686605	0.0115232014268	0.132998365369	5.08259543353e-20	NA	11	32	32	0.0315799920283	0.0098545604254	0.974806999479	0.00499270812814	0.172236967188	4.48683432872e-26	NA	19	66	66	0.82420990487	0.0816616873882	0.409820300035	0.0145869216788	0.147268706734	7.57671235879e-43	NA	15
ENSG00000140545.10	MFGE8	1.5844586507	0.301061964349	0.113089384157	0.00196424431716	0.559053936651	5.57814903615e-47	NA	4	29	29	1.54616456434	0.234771174548	0.122064829139	0.00475099549086	0.562608185325	2.4751703333e-72	NA	7	25	25	1.50488978029	0.116086258132	0.132352416187	0.0138583796078	0.440417531016	9.51783357163e-83	NA	13	47	47	1.5118671617	0.14765103451	0.130567659461	0.0101459635586	0.533200957258	4.42473748074e-110	NA	23	115	115	0.704139134356	0.0592998559801	0.481346130999	0.0158670410085	0.514828736834	1.0543099848e-210	NA	35
ENSG00000020577.9	SAMD4A	-1.58335148241	-0.110236721795	0.113341374821	0.0135496423354	0.146265496174	2.00752805681e-09	NA	5	62	62	-1.97987386379	-0.178214012351	0.0477177039106	0.0125087973831	0.220912996574	2.26852819142e-21	NA	7	29	29	-0.88880702254	-0.113533355058	0.374106801086	0.0043475647486	0.128032681354	2.86759453068e-19	NA	7	44	44	-1.66850091886	-0.11483904392	0.0952163296775	0.0157836294729	0.196512370313	3.53740911437e-30	NA	6	23	23	-1.14999311468	-0.0654086309209	0.250146707159	0.0304483769037	0.168701065747	1.20666657824e-49	NA	13
ENSG00000169519.15	METTL15	-1.58289174307	-0.10052769593	0.113446141034	0.0198887553724	0.0891711792716	5.18374067851e-06	NA	13	43	43	-1.3623186374	-0.113803462601	0.173097348357	0.0096379537894	0.0379094283351	0.000249932053343	NA	8	30	30	NA	NA	NA	NA	NA	NA	NA	NA	NA	NA	-1.79567859357	-0.236872173559	0.0725456482729	0.00367855815794	0.0617535290386	1.15987917154e-09	NA	11	44	44	-1.45392232399	-0.120013465753	0.145967842789	0.0118841903671	0.017636651452	5.83133921801e-06	NA	14
ENSG00000136143.9	SUCLA2	-1.58246933031	-0.347427563256	0.113542468429	0.00166155676687	0.0581485641131	0.000229750345527	NA	3	40	40	-0.513067036007	-0.0529967584565	0.607904429173	0.00894964122424	0.0645401612164	1.53884908874e-06	NA	21	64	64	-0.467874622912	-0.0667616420781	0.639874252141	0.00417754119247	0.0357001243298	5.04985824673e-06	NA	4	12	12	-0.468232520068	-0.0441330391662	0.639618318744	0.00471230983297	0.0225197372441	0.000298768968663	NA	9	46	46	-1.13764691405	-0.350986090896	0.255267948541	0.00104019426021	0.042128791629	1.35299017022e-12	NA	16
ENSG00000153774.4	CFDP1	-1.58193933434	-0.192500773556	0.11366342031	0.00459765088542	0.207492629955	2.23803359275e-13	NA	4	15	15	-2.0714553581	-0.418021921602	0.0383162621833	0.00151871076087	0.179551604224	7.25146880805e-17	NA	2	16	16	-0.486938001892	-0.020348407957	0.626302267347	0.0311028146912	0.149408826565	8.36406577926e-23	NA	13	48	48	-1.33728273326	-0.232494953583	0.181130364994	0.00193007593913	0.161163933634	9.11438507449e-25	NA	6	40	40	-1.25694418587	-0.188397041962	0.208773846973	0.00323163514246	0.186588425965	1.92505349806e-55	NA	4
ENSG00000152061.17	RABGAP1L	1.58182283036	0.133876064831	0.113690021614	0.00787170485819	0.0209727585662	0.0289313879977	NA	2	4	4	1.20258890452	0.0595047773104	0.229135443459	0.0224960562612	0.0891720965757	1.26486406463e-08	NA	7	24	24	2.05190327016	0.152413044444	0.0401790639954	0.0142409309324	0.186047361605	3.04948487015e-28	NA	21	56	56	1.45404763562	0.0966996111179	0.145933099857	0.0178917924871	0.109239071631	1.00714044283e-16	NA	5	27	27	1.3086005866	0.0627767543278	0.190669682125	0.0299361147635	0.160254793474	3.49986275543e-47	NA	14
ENSG00000169598.11	DFFB	-1.58106717908	-1.36461802651	0.113862678194	8.7554261814e-05	0.0518546061761	0.000533934087156	NA	2	8	8	NA	NA	NA	NA	NA	NA	NA	NA	NA	NA	-0.857306083537	-0.0805124825891	0.391275747284	0.00910180964842	0.0524733453757	2.60164758911e-08	NA	24	66	66	-0.324596464634	-1.22411205776	0.745486503284	3.66874321704e-06	0.0191582659416	0.000741716827161	NA	1	21	21	-0.31554434676	-0.0280770926287	0.752348385641	0.0043537045176	0.0594768610514	2.13189615229e-17	NA	10
ENSG00000124256.10	ZBP1	-1.57994403716	-0.131008464551	0.11411968307	0.00900768764682	0.0650053879399	0.000112176829158	NA	3	16	16	NA	NA	NA	NA	NA	NA	NA	NA	NA	NA	1.50009727478	0.910106194324	0.133589206785	0.000225316141846	0.0299321493734	2.71978608739e-05	NA	1	6	6	NA	NA	NA	NA	NA	NA	NA	NA	NA	NA	NA	NA	NA	NA	NA	NA	NA	NA
ENSG00000177706.8	FAM20C	-1.57956026382	-0.248022715215	0.114207605271	0.0045377996575	0.0414160991364	0.00224121874803	NA	2	8	8	-0.393551801959	-0.0523238885561	0.693911971627	0.00450710696654	0.134494656565	1.08343298227e-12	NA	6	56	56	-1.03419999694	-0.754728406786	0.301042675586	0.000147970338358	0.100781323824	4.14471806451e-15	NA	3	24	24	-0.790707557936	-0.0380003126901	0.429114664646	0.0394146212981	0.0700223875541	4.52691618598e-11	NA	12	56	56	0.102694603735	0.00532750404119	0.918205356597	0.0394932144649	0.0981950482631	4.03797216072e-28	NA	13
ENSG00000116791.9	CRYZ	1.57777302013	0.0430796723766	0.114617764125	0.0823292889202	0.666151692712	2.59941664301e-64	NA	20	131	131	1.9596744832	0.215687971279	0.0500338494541	0.00501913788507	0.818105281458	1.4699914685e-170	NA	13	74	74	0.359942311901	0.0271415246802	0.718890274396	0.0112807291891	0.802867844275	5.2902522589e-261	NA	8	28	28	0.97294438496	0.0529991706776	0.330580943782	0.0179022359749	0.781320811172	5.52275746721e-245	NA	24	86	86	1.14857297469	0.0454018869314	0.250732106149	0.0407132335745	0.798319439995	0	NA	23
ENSG00000158985.9	CDC42SE2	-1.57512585868	-0.387973541182	0.115227396346	0.000968422171136	0.0174359471676	0.0476730196516	NA	4	35	35	-2.31592093986	-0.211785423367	0.0205625857791	0.0157301035008	0.16563128439	6.07078180001e-16	NA	13	76	76	0.944660095198	0.0481530584691	0.344832435845	0.024841743666	0.13527245799	2.74256341973e-20	NA	22	51	51	-3.90578439946	-0.273499918691	9.39202243827e-05	0.0159122989144	0.122416538895	2.06016506559e-18	NA	17	76	76	-0.129944584883	-0.009321311153	0.896610269674	0.0387030261553	0.1281514761	6.23947020172e-37	NA	22
ENSG00000141551.10	CSNK1D	1.57392894934	0.128862550115	0.11550387633	0.00978394683073	0.0285147044904	0.0111437477026	NA	11	54	54	1.4306268942	0.17582722234	0.152537175368	0.00677498257437	0.147666059295	2.76539786654e-14	NA	7	50	50	1.03258134838	0.340401146155	0.301799860407	0.000742789214674	0.0126290518319	0.00726513038827	NA	8	38	38	1.01439673724	0.0856894188131	0.31039348057	0.0188676850592	0.111864547622	5.15071994004e-17	NA	14	65	65	0.364746919979	0.0186260248754	0.715300330857	0.0513990600904	0.207312024927	1.29203853129e-62	NA	32
ENSG00000140006.7	WDR89	1.57088529831	0.339839003216	0.116209294098	0.00836068605716	0.0677709583171	6.96679243832e-05	NA	4	13	13	NA	NA	NA	NA	NA	NA	NA	NA	NA	NA	NA	NA	NA	NA	NA	NA	NA	NA	NA	NA	1.55447469269	0.344697825731	0.120071228712	0.00616749892398	0.0361298352724	3.95153531868e-06	NA	3	9	9	1.53314200149	0.197826068614	0.125240870838	0.0114084491392	0.0330706283473	4.36469913369e-10	NA	8
ENSG00000164124.6	TMEM144	1.57075966476	0.228703319264	0.116238484393	0.01454546812	0.145961305132	5.74837344844e-10	NA	8	38	38	1.45234291453	0.0750003877914	0.146406280544	0.0323628453207	0.142537340473	2.51379918114e-13	NA	16	79	79	0.234644762071	0.0166990395092	0.814484464194	0.00841225695286	0.016158795794	0.00221116031222	NA	10	29	29	0.808317260131	0.0481432146824	0.418907968897	0.0463873933867	0.159820417828	1.29436469497e-24	NA	15	41	41	0.865510126707	0.0319465391637	0.386758860173	0.0732523713126	0.150758871555	5.4057171e-44	NA	23
ENSG00000135272.5	MDFIC	1.57017573052	0.731802513712	0.11637423408	0.000367905899608	0.0750373359255	2.98606398794e-05	NA	4	50	50	1.16450072581	0.0605118748515	0.244221149383	0.0190907706539	0.106486230672	4.42088911246e-10	NA	18	75	75	1.48323214197	0.194996113496	0.138012744253	0.00375572504992	0.0772960656438	7.06767567085e-12	NA	4	14	14	2.54045380899	0.243565805711	0.0110708716255	0.00714441912672	0.0878784913615	2.1208438084e-13	NA	13	54	54	2.21880368687	0.179759949228	0.0265000830884	0.0103573384304	0.0669877654401	1.67069330288e-19	NA	13
ENSG00000026297.11	RNASET2	-1.5678799049	-0.0763836086263	0.116909162332	0.0260081236117	0.112273163386	2.0085853059e-07	NA	23	94	94	-2.5372645149	-0.127210954998	0.011172250316	0.0304839346411	0.202926849179	4.9027488673e-19	NA	9	15	15	-2.48657651339	-0.408790616393	0.0128978831072	0.00251026999874	0.139539518056	9.83520126928e-21	NA	11	23	23	-3.09630882373	-0.275860835651	0.00195946168899	0.0100242821992	0.207223563677	1.88326115746e-32	NA	13	43	43	-1.96612583699	-0.142293181489	0.0492840765594	0.0131560260543	0.157951224991	2.87026316579e-46	NA	23
ENSG00000184752.8	NDUFA12	-1.56620165201	-0.0308155871448	0.117301416101	0.145484142117	0.348076292467	9.85481682434e-25	NA	6	14	14	-1.63338163186	-0.0484681575581	0.102388757726	0.080960601245	0.321225139419	3.38784144594e-33	NA	11	51	51	-1.62518694939	-0.0446714629771	0.104122730352	0.093965690746	0.376809620387	3.22374227828e-65	NA	12	37	37	-1.57193443027	-0.0355847794119	0.11596575862	0.130974803654	0.344750017665	1.08415083309e-58	NA	8	27	27	-1.61000470279	-0.033596118423	0.107396829637	0.157927535827	0.373946072673	1.76368709632e-129	NA	7
ENSG00000255154.2	RPP14	1.565262163	0.195237044501	0.1175214511	0.0053771843874	0.258654997167	1.03874136172e-16	NA	4	52	52	-0.181195795536	-0.445489119712	0.856213894657	7.12002007803e-06	0.11485657228	4.57510578521e-11	NA	1	31	31	NA	NA	NA	NA	NA	NA	NA	NA	NA	NA	NA	NA	NA	NA	NA	NA	NA	NA	NA	NA	-2.14919929314	-0.18591681053	0.0316186053027	0.00856763573245	0.0962523773364	1.57154942747e-27	NA	15
ENSG00000075914.8	EXOSC7	-1.56338094119	-0.0758128507949	0.117963020255	0.021286511387	0.628751180115	7.98145070257e-58	NA	12	76	76	-2.06929905391	-0.129827738835	0.0385180323792	0.0169608190011	0.536269456525	5.77166820499e-67	NA	14	52	52	-2.16584028557	-0.1087093141	0.0303233937125	0.0277400099879	0.462685888113	7.59524447262e-87	NA	7	29	29	-2.41037594879	-0.151058353691	0.015936089706	0.0169822022589	0.569957348442	1.19682354836e-123	NA	12	51	51	-1.55452034538	-0.110035310497	0.120060347476	0.0136280934906	0.530251237416	2.59277461925e-216	NA	31
ENSG00000167394.8	ZNF668	-1.56258771225	-0.176716323557	0.11814960034	0.00513731049787	0.0469771307552	0.000881399413261	NA	2	21	21	-0.777183459003	-0.0864964315479	0.437050539735	0.00539331728374	0.0620093057219	2.59920708085e-06	NA	4	11	11	-0.729598562983	-0.0647860925982	0.465635600865	0.00834150244225	0.109211853931	3.15617771635e-16	NA	2	14	14	-1.07652552711	-0.0636796692866	0.281692290672	0.0197288346965	0.104282349448	1.10256716842e-15	NA	10	35	35	-0.678853062231	-0.0414561808866	0.497230968746	0.0184970267585	0.111923797109	3.44266997524e-32	NA	5
ENSG00000120262.8	CCDC170	-1.56159513703	-0.128140652363	0.118383395816	0.00927868060308	0.114333068326	6.55394941098e-08	NA	4	21	21	-1.12112793104	-0.168943968945	0.262233411051	0.00365468228387	0.0661876350464	9.14611762563e-07	NA	5	18	18	-1.55721142572	-0.0574131879426	0.119420296542	0.0471481942551	0.110914269103	6.30295905889e-17	NA	25	71	71	-1.82091241817	-0.0963020952941	0.0686201712034	0.030245292857	0.159869852859	3.76558564736e-24	NA	40	103	103	-1.72889499709	-0.0840408285407	0.0838278896291	0.0324595792299	0.18315827268	1.45996882741e-54	NA	35
ENSG00000197013.5	ZNF429	1.55799988814	0.0833676540232	0.11923327464	0.0192433959172	0.322923831852	9.06948564775e-22	NA	11	39	39	1.38520896682	0.0514651777891	0.16598857966	0.0450717853818	0.393424615543	4.20681814239e-42	NA	21	99	99	0.913233513856	0.0479577555176	0.361119741302	0.0273124329217	0.424307997666	1.3192175803e-76	NA	27	90	90	1.32024974717	0.0626461381881	0.186751647625	0.0264917496208	0.380621190884	7.57115403695e-67	NA	18	64	64	1.15053810263	0.0574100833165	0.249922310151	0.0270926794412	0.419096970987	2.71152693214e-152	NA	20
ENSG00000178718.5	RPP25	-1.55786808138	-0.330850382989	0.119264522984	0.00139519732789	0.081219610713	1.17889675059e-05	NA	6	35	35	NA	NA	NA	NA	NA	NA	NA	NA	NA	NA	NA	NA	NA	NA	NA	NA	NA	NA	NA	NA	0.367587183484	0.074231238925	0.713181072846	0.00254497406023	0.104546192361	3.68787260729e-16	NA	7	38	38	0.987581856551	0.130554365479	0.323357475611	0.00647224930446	0.0599231291164	1.61178361865e-17	NA	15
ENSG00000146828.13	SLC12A9	1.55729680242	0.87534054244	0.11940003425	8.29654924727e-05	0.048787259495	0.000577947744805	NA	2	29	29	NA	NA	NA	NA	NA	NA	NA	NA	NA	NA	NA	NA	NA	NA	NA	NA	NA	NA	NA	NA	1.03714234954	0.418953771957	0.299669520947	0.000498367692089	0.0154371471439	0.00271771463813	NA	6	34	34	-0.39849683616	-0.0590806833463	0.690263989988	0.00399007703711	0.0175929161996	5.7625675571e-06	NA	10
ENSG00000163528.8	CHCHD4	1.55328589458	0.246801253964	0.120354848576	0.00210751418292	0.0867928556326	4.80568558065e-06	NA	2	23	23	-0.487818048914	-0.069397093682	0.625678725865	0.00415929819916	0.0117213157789	0.0452108619747	NA	6	19	19	0.228931841272	0.116735744824	0.818921891924	0.000377750434401	0.0415264818988	8.60301760154e-07	NA	2	12	12	1.93950949322	0.306329428343	0.0524393297046	0.00288207702683	0.105991304114	3.84211676443e-16	NA	10	48	48	1.57336211205	1.04747946594	0.115634994745	0.000200801088181	0.101577109455	4.48546204926e-29	NA	1
ENSG00000115138.6	POMC	1.55193197727	0.915128633276	0.12067850058	0.00109668564767	0.450167442466	2.13800598158e-34	NA	1	16	16	2.06404005969	0.292587011734	0.0390139183308	0.0050177592112	0.251865898057	1.69796039036e-24	NA	6	26	26	0.112986825407	0.186376880447	0.910041000128	2.85988908574e-05	0.0874418433329	1.62844864244e-13	NA	1	15	15	1.69974800388	0.585550253597	0.089178335677	0.00123624699898	0.340867035912	4.64974672466e-58	NA	4	30	30	0.591283048541	0.108723888804	0.554330785629	0.00196292324581	0.228745346675	5.57244407001e-70	NA	4
ENSG00000134571.6	MYBPC3	1.55188192426	0.485827596715	0.120690478726	0.00120084479055	0.0265368317795	0.0142042302603	NA	3	19	19	1.67226686545	0.14338066568	0.0944717103929	0.00999306476881	0.091872732769	5.85910471973e-09	NA	5	14	14	1.5601648551	0.136130989044	0.118720928534	0.00860698247367	0.050532874707	4.83723314743e-08	NA	7	21	21	1.70528044024	0.41107765375	0.088142133765	0.00121209657888	0.0662508995125	2.74032761833e-10	NA	2	13	13	0.512699221673	0.076861440858	0.60816173423	0.00608491607269	0.0572942954909	1.29188564757e-16	NA	7
ENSG00000111906.12	HDDC2	1.55160598803	0.0747571280347	0.120756529502	0.0111194572596	0.616156322815	4.42137741148e-57	NA	11	69	69	2.22544562849	0.0736721618909	0.0260513373236	0.0751881509813	0.658377946879	2.61788911556e-99	NA	21	73	73	2.70096535157	0.0742260605003	0.00691385407544	0.0868768909274	0.648051600757	7.47182887372e-158	NA	28	64	64	1.82664958276	0.065729713178	0.0677524732614	0.0494088697171	0.687636674125	2.28401363973e-177	NA	16	69	69	2.11334277159	0.0833225631331	0.034571440361	0.0491362772949	0.706137532807	0	NA	18
ENSG00000155096.9	AZIN1	1.55099683966	0.0217058847348	0.120902441326	0.307251916744	0.660171318381	3.90467559615e-65	NA	6	12	12	1.59588485539	0.0240951641209	0.110514503374	0.314994990546	0.6717013909	1.1666223098e-102	NA	11	28	28	1.55841579441	0.0301487856743	0.119134714912	0.198417899061	0.667851620825	2.80177094815e-164	NA	36	90	90	1.55214799655	0.0209366800718	0.120626815857	0.368934546715	0.699902063804	1.0592306282e-184	NA	9	17	17	1.52866971456	0.0214741240867	0.126346343829	0.359784954041	0.668077198433	0	NA	23
ENSG00000128191.9	DGCR8	-1.54826055807	-0.095020515442	0.121559576491	0.00624217227254	0.0170757821584	0.0484126693435	NA	8	54	54	-0.730478322452	-0.0262803380697	0.465097858748	0.0365424745822	0.196203710442	4.29630673838e-19	NA	33	113	113	-1.35056397567	-0.0774231619303	0.176835147146	0.0233253656742	0.22416589266	1.92546511028e-34	NA	13	53	53	-1.4455215237	-0.123073286999	0.148311451751	0.0125758113533	0.155694554464	1.74200759068e-23	NA	9	37	37	-1.83481734931	-0.0970692572582	0.0665327571055	0.0263618940983	0.242117183194	1.2915721336e-74	NA	17
ENSG00000140931.15	CMTM3	-1.5447425303	-1.89985968857	0.122408553129	7.05033230199e-05	0.315626042029	7.2160755912e-22	NA	3	52	52	0.531643470555	0.0683162144513	0.594972951038	0.0050419509013	0.0309742526071	0.000711806782487	NA	5	31	31	0.766395614807	0.0468656325493	0.443440941273	0.0213193539499	0.0651606649113	4.27431034818e-10	NA	14	36	36	0.672745040664	0.199948795184	0.501109507768	0.00196570454398	0.170275793943	2.6849247692e-26	NA	2	23	23	1.47840180759	0.147589271807	0.139300261881	0.00873230432769	0.0836645752064	5.3419070211e-24	NA	23
ENSG00000198677.6	TTC37	-1.54152154922	-0.464928547938	0.12318990241	0.00151365505536	0.177156011451	9.71531675006e-12	NA	1	41	41	-0.476672660762	-0.0756717995865	0.633595233693	0.00728206038354	0.069147288672	5.22610682539e-07	NA	9	44	44	-0.334173364036	-0.0295961020443	0.738248742201	0.0121655728279	0.0696588190155	1.34114910205e-10	NA	4	15	15	-0.373785871443	-0.0132547535158	0.708563631799	0.010529963605	0.180265332225	2.15432260223e-27	NA	19	67	67	-0.709505346341	-0.112503056166	0.478010934948	0.00452520188395	0.108603281289	3.23343276365e-31	NA	15
ENSG00000137714.2	FDX1	-1.53960960091	-0.0419283396452	0.123655543792	0.104731280265	0.426379560355	1.24925303549e-32	NA	14	27	27	-0.996103670567	-0.0187610341558	0.319199776616	0.20021722397	0.425982454464	5.4779856334e-47	NA	25	97	97	-1.08459424979	-0.0385554002678	0.278101402928	0.0616365687873	0.485756377535	4.11546183341e-96	NA	16	46	46	-1.39896818169	-0.0290143694887	0.161822524772	0.191695117985	0.449086941491	4.02579739096e-84	NA	32	88	88	-1.43140590664	-0.0356877475199	0.152313916548	0.1278865721	0.474496079997	2.35948568164e-181	NA	27
ENSG00000176422.10	SPRYD4	1.53942903935	0.050491619244	0.123699589175	0.0526178817556	0.082202482855	1.07794361464e-05	NA	12	57	57	1.2018979297	0.0608916808567	0.229403076668	0.0386277386063	0.358882980043	1.58537356337e-37	NA	8	20	20	1.39630075422	0.0933934647485	0.162623946787	0.0166668265287	0.397530488543	2.55800128171e-70	NA	11	22	22	1.40579567092	0.0459923356866	0.159784807924	0.0861448152354	0.316739460741	7.41136235769e-53	NA	10	34	34	1.24894253932	0.047140472499	0.211686091131	0.0651878836516	0.353060097892	1.386850854e-119	NA	6
ENSG00000175445.10	LPL	1.53729295616	0.281618597734	0.12422158562	0.00270273993668	0.289056152823	1.37520182513e-19	NA	7	79	79	1.40029483861	0.236914871575	0.161425045814	0.00187560675981	0.037361710704	0.000304217642314	NA	6	33	33	0.127273315838	0.00135482521974	0.898724079408	0.0102945154905	0.262797202396	5.0116953282e-42	NA	21	88	88	1.60672282462	0.0843901240181	0.108115184375	0.0274869519122	0.18882787872	7.13271938745e-29	NA	48	133	133	1.86358306162	0.105297166082	0.0623802781475	0.0308763601645	0.206805334865	8.34523480532e-63	NA	75
ENSG00000162520.10	SYNC	-1.53720446956	-0.388589112748	0.124243246177	0.000983512976367	0.039930517584	0.00246076580602	NA	2	18	18	NA	NA	NA	NA	NA	NA	NA	NA	NA	NA	NA	NA	NA	NA	NA	NA	NA	NA	NA	NA	-1.57672470569	-0.993113860407	0.114858883126	0.000183941615715	0.0286422836453	4.22296212068e-05	NA	3	13	13	NA	NA	NA	NA	NA	NA	NA	NA
ENSG00000160284.10	SPATC1L	1.5366858458	0.141849089325	0.124370258885	0.0165404435281	0.342562025146	2.81191903819e-24	NA	10	57	57	1.31465875281	0.0672601145261	0.188624614816	0.0296804886026	0.387743533305	1.25085742249e-41	NA	7	61	61	2.05698023373	0.078273222144	0.039688127251	0.0413675083984	0.214351999233	8.24781674537e-33	NA	12	46	46	2.21278372667	0.117422669903	0.0269125597399	0.0334688832047	0.392913055813	3.11030535077e-70	NA	19	100	100	2.39207656946	0.0964630786188	0.0167533468526	0.0511027452415	0.374987834181	1.47397417782e-129	NA	24
ENSG00000106404.9	CLDN15	-1.53570188173	-0.185104401507	0.12461151336	0.00995871986667	0.16952563265	8.23270450821e-11	NA	9	82	82	-1.36173204032	-0.358918715951	0.173282465777	0.00174439339591	0.204122208439	3.18490379353e-19	NA	3	40	40	-1.95357524552	-0.194840245319	0.0507514705253	0.00718748697931	0.129264924744	3.66528170845e-19	NA	13	52	52	-1.59497370137	-0.626428614926	0.110718116828	0.00102789776894	0.21728370548	8.84861802146e-34	NA	3	23	23	-1.62922510996	-0.270242414521	0.103265373184	0.00368433429898	0.198418335939	2.85978994681e-59	NA	9
ENSG00000152642.6	GPD1L	1.53510202307	0.259609966799	0.124758769445	0.0023969808839	0.207111439986	1.77209455173e-13	NA	4	21	21	2.08423477585	0.384874515468	0.0371388169334	0.00281221128371	0.256987983706	2.62868641668e-25	NA	4	41	41	1.87980573609	0.0907554063289	0.060134558429	0.0319516805508	0.230746905632	4.40389233565e-36	NA	10	27	27	1.13193929181	0.286409746349	0.257659958173	0.000809864923565	0.251047161485	4.50650190013e-40	NA	6	30	30	1.2386445191	0.0755535481666	0.215477173476	0.0176064319631	0.271848202656	1.68697137474e-85	NA	29
ENSG00000182054.5	IDH2	-1.53434464846	-0.111766527228	0.12494488706	0.0118932604983	0.0420466086639	0.001637522062	NA	8	70	70	-1.05379070343	-0.0696542082346	0.291978750719	0.0149843214676	0.245541956201	5.77252421934e-24	NA	2	18	18	-1.44241910665	-0.13321878057	0.149184176949	0.0104782943588	0.216230282087	3.42435084303e-33	NA	14	49	49	-0.692304714037	-0.0257951982087	0.488745990329	0.0397746801562	0.267737080051	3.89487387821e-43	NA	10	51	51	-0.998787317382	-0.0392383057083	0.317897731088	0.0448642406372	0.325576287871	2.44587927997e-107	NA	31
ENSG00000111711.5	GOLT1B	-1.53395494608	-0.0505496008121	0.125040737033	0.0487093666011	0.142087401944	2.09868060754e-09	NA	15	89	89	-0.855699600357	-0.0350709615151	0.39216396134	0.0463278244426	0.359963695906	3.03594897305e-37	NA	12	35	35	-1.01003987762	-0.0516666329084	0.312476184971	0.0262330450122	0.217245901948	9.44241214379e-34	NA	27	71	71	-0.81311754205	-0.0254293636221	0.416150669792	0.063990065807	0.280409406368	7.41280295271e-46	NA	18	43	43	-1.46368452509	-0.0569806795884	0.143280165637	0.0503718693271	0.279421054068	2.82991417193e-89	NA	23
ENSG00000180767.5	CHST13	1.53330552578	0.963276544659	0.125200593756	0.000161423506124	0.676565244777	1.11068285649e-67	NA	1	27	27	-0.505830974404	-0.0164984892781	0.612975312194	0.0744754021982	0.74695414477	6.68044011148e-130	NA	13	33	33	-0.655954182368	-0.024217577292	0.511853604591	0.0511836206162	0.778483698147	1.31994378668e-240	NA	12	30	30	-0.348816547342	-0.0635305453148	0.72722703978	0.00176373570758	0.766123108877	2.10132773709e-234	NA	6	22	22	-0.300826039093	-0.0447836925619	0.763547151268	0.00368397508686	0.795413962136	0	NA	14
ENSG00000113595.10	TRIM23	1.53308665752	0.446759443766	0.1252545047	0.000397405425942	0.0234706491218	0.019828257734	NA	1	32	32	NA	NA	NA	NA	NA	NA	NA	NA	NA	NA	NA	NA	NA	NA	NA	NA	NA	NA	NA	NA	-0.749249823314	-0.231204617521	0.453706644399	0.000385353118312	0.0409922750665	7.73151838914e-07	NA	6	36	36	-0.83857128841	-0.169712396686	0.401709928028	0.00194260660804	0.0434680180682	6.61481729348e-13	NA	12
ENSG00000166888.6	STAT6	1.53151622137	-0.059743611667	0.12564186048	0.00385027579717	0.634785385522	6.53607244728e-59	NA	6	52	52	2.03553815856	0.333497073008	0.0417967530887	0.00120238644193	0.715588802424	5.22241953889e-117	NA	12	50	50	3.00282364095	0.3245821866	0.00267487390501	0.00633620341493	0.722879559146	4.86133139908e-197	NA	7	32	32	3.98768900091	0.53115999648	6.67200468204e-05	0.00368664886695	0.679195521203	3.25687051049e-175	NA	9	56	56	3.47016834403	0.50474666782	0.000520132255898	0.00339435692421	0.707215947171	0	NA	18
ENSG00000178695.4	KCTD12	-1.53053426604	-0.0620194512171	0.125884538458	0.144296098601	0.738052072895	7.00791420636e-81	NA	9	21	21	-1.6027633735	-0.0362891836119	0.108986906019	0.272918234268	0.686129170086	4.77981852106e-107	NA	3	21	21	-1.59020971818	-0.0322938955737	0.111787540679	0.164585897976	0.60375008076	1.31639767597e-139	NA	7	18	18	-1.50932430626	-0.0359488807949	0.131215926154	0.337045190223	0.746023626462	2.50170209842e-217	NA	19	58	58	-1.66822844663	-0.0296777570137	0.095270385917	0.409304763075	0.697747164927	0	NA	29
ENSG00000169189.12	NSMCE1	-1.52851730536	-0.233115293861	0.126384150236	0.00302532379715	0.180219120033	1.83653148531e-11	NA	5	32	32	NA	NA	NA	NA	NA	NA	NA	NA	NA	NA	-2.6038910052	-0.110481201911	0.00921720638312	0.034997184109	0.0818103659771	2.31231567217e-12	NA	14	46	46	-1.80468505053	-0.456807186121	0.0711239804804	0.00169567643744	0.14535242964	1.17537409362e-22	NA	2	15	15	-2.55058247708	-0.315348574819	0.0107543074875	0.00517769632514	0.107453603083	5.69899727508e-31	NA	11
ENSG00000130312.2	MRPL34	-1.52674758434	-2.5417427241	0.126823789957	2.81551681067e-05	0.271382726714	5.43739443529e-18	NA	1	17	17	-1.01913507231	-0.151179725055	0.308138845676	0.00300048971186	0.265194539675	8.66257332499e-26	NA	4	24	24	-1.34393673914	-0.138019743057	0.178968844412	0.00632017308347	0.292554418213	3.66525661995e-47	NA	14	58	58	-1.07114422321	-0.243323190187	0.284104586376	0.00118668151275	0.292713012325	1.29632329819e-47	NA	1	18	18	0.780048968274	0.181573949327	0.435362052503	0.00174815199376	0.29693724344	1.11884729667e-95	NA	13
ENSG00000179218.9	CALR	-1.52658932601	-0.217949716011	0.12686316291	0.00297914853489	0.0251774154293	0.0166065001282	NA	3	9	9	-0.205576936008	-0.0309878216461	0.837121395105	0.0045451726819	0.0684752440759	6.56751921577e-07	NA	5	9	9	-0.523160935418	-0.0619779006482	0.600862263737	0.00538721863903	0.0460555771194	1.78621158416e-07	NA	2	9	9	0.328386799503	0.0232232996535	0.74261922258	0.00325333094661	0.0707952779286	5.18924425209e-11	NA	5	16	16	0.0615322584732	0.00265003288736	0.950935324524	0.00729490189552	0.07320131282	2.4285154151e-21	NA	5
ENSG00000141179.9	PCTP	1.52645679732	0.176214489764	0.126896141925	0.0074693170762	0.112295813987	1.49429838664e-07	NA	10	46	46	-0.382313110865	-0.0192488827584	0.702229130943	0.0609359688478	0.150764317712	4.5565139763e-14	NA	32	100	100	0.77663898468	0.710102406191	0.437371794318	0.000101237837209	0.0529413879022	2.33019932025e-08	NA	1	6	6	0.0897275866061	0.0537397198457	0.928503693417	0.000464595422505	0.0560158001583	4.24213554606e-09	NA	4	21	21	0.0740994430168	-0.00100663757145	0.940931258453	0.00953141596797	0.0382566984405	1.65496204472e-11	NA	25
ENSG00000102547.14	CAB39L	1.52627048523	0.652035885927	0.126942515918	0.000705650044616	0.0819053714099	1.20931501122e-05	NA	6	29	29	-1.189058988	-0.125920941511	0.234416455446	0.00830233814978	0.0132140556926	0.0328130039444	NA	9	12	12	NA	NA	NA	NA	NA	NA	NA	NA	NA	NA	0.255305943615	0.0701295029644	0.798486809685	0.0064373345685	0.032173359441	1.35302929411e-05	NA	14	39	39	-0.539299555644	-0.0188852783444	0.589680175404	0.0134174704325	0.04097947009	3.29735610381e-12	NA	27
ENSG00000113615.8	SEC24A	1.52537214756	1.10828367514	0.127166301725	0.000147853327461	0.596079271083	1.0709980565e-54	NA	1	15	15	1.15540963419	0.36378390171	0.247922718509	0.000294634424094	0.593404115822	2.45429123288e-83	NA	5	29	29	0.521847683046	0.13265989342	0.601776386873	0.00132246388612	0.0113600419392	0.0106708781129	NA	5	18	18	1.69165646643	0.580397339979	0.0907114934061	0.000516486703806	0.675097881014	6.96609051666e-173	NA	2	16	16	0.974084282205	0.0360302659546	0.330014693051	0.0553778618914	0.484533254391	5.33194506902e-200	NA	40
ENSG00000100483.9	METTL21D	1.52529687903	0.164813917537	0.127185065874	0.0065847686128	0.0337517386505	0.0056089353629	NA	5	32	32	1.55339700336	0.139952513281	0.120328318379	0.0105301177762	0.101785587952	1.11766790762e-09	NA	9	37	37	1.65384783126	0.115619137922	0.0981584346632	0.0162733531393	0.0761607371425	1.5619703201e-11	NA	20	52	52	1.49608131159	0.142049707381	0.134632467316	0.00991068669283	0.0829921880365	7.88648997207e-13	NA	13	46	46	1.93885084798	0.160635168421	0.0525195024716	0.0108791112003	0.0950551810098	1.92186680674e-27	NA	13
ENSG00000143337.13	TOR1AIP1	-1.51892637336	-0.34422544169	0.128781029683	0.00129489103247	0.266606661146	2.63036901915e-17	NA	8	66	66	NA	NA	NA	NA	NA	NA	NA	NA	NA	NA	NA	NA	NA	NA	NA	NA	NA	NA	NA	NA	-1.51156731667	-0.292946580696	0.130643971439	0.00240450746156	0.0480849854753	8.89639982714e-08	NA	10	54	54	-0.351453380697	-0.0106443724561	0.725248241251	0.0267781532934	0.0596218743049	2.85232910093e-17	NA	53
ENSG00000187266.9	EPOR	-1.51860702482	-0.446616882398	0.128861441858	0.000720616780551	0.334956508681	5.15585734777e-24	NA	6	31	31	0.939039366437	0.112168053903	0.347710533011	0.0100932902866	0.194180920927	9.71087690333e-19	NA	12	76	76	NA	NA	NA	NA	NA	NA	NA	NA	NA	NA	-1.42686038626	-0.191303828634	0.153620141141	0.00631808259431	0.272487688556	9.55815993314e-45	NA	9	49	49	-2.27572506998	-0.121718170386	0.0228624698927	0.0330788001297	0.110121729132	5.87699661884e-32	NA	22
ENSG00000172171.6	TEFM	-1.51681364692	-0.0931103220735	0.129313740516	0.0126898457387	0.263179587548	7.90775878783e-18	NA	17	72	72	-1.07425891997	-0.0476427375591	0.282706651338	0.0364390892183	0.413612135334	3.52385703452e-47	NA	24	117	117	-0.718124121785	-0.0421911363571	0.472680758156	0.018390077938	0.331256866685	3.38240196482e-56	NA	24	93	93	-1.26467298738	-0.0668897820372	0.205988577087	0.0228660680469	0.402506734373	4.69571232004e-72	NA	20	92	92	-0.79675763726	-0.0394711879969	0.425591802573	0.0211094393907	0.355096975283	2.73506058636e-120	NA	13
ENSG00000164934.9	DCAF13	1.51651060399	0.0979969027142	0.129390291052	0.0153029261259	0.029633990764	0.00749728181814	NA	19	70	70	0.546878510212	0.0598823030373	0.584462200478	0.00939993081916	0.0369061848538	0.000319172236035	NA	9	19	19	1.82832090096	0.23383695867	0.0675014047889	0.00401821141651	0.0337517551759	9.05263407694e-06	NA	8	17	17	-0.159183526361	-0.011593105829	0.873524282427	0.0133120906261	0.0773132849199	8.90150523195e-12	NA	13	34	34	1.51454006574	0.115317359727	0.129888920057	0.0100673174104	0.0550574032334	4.73198769527e-16	NA	20
ENSG00000183044.7	ABAT	1.51593467024	0.144334155327	0.129535872506	0.00864661740442	0.172262396538	3.18071261978e-11	NA	5	33	33	0.0947406245879	-0.0383784074617	0.924520849329	0.0161678667275	0.345067391138	2.84718215868e-35	NA	45	196	196	0.701990915766	0.0686180364128	0.482684828693	0.00747896460876	0.275807031367	3.28728873244e-44	NA	8	48	48	1.44041348459	0.0796441383439	0.14975045086	0.0305854443676	0.290490855741	4.30025944971e-47	NA	27	90	90	1.56672532632	0.0775036210573	0.117178908303	0.0382355421162	0.257638519742	1.13116026774e-80	NA	37
ENSG00000197771.8	MCMBP	-1.51583030265	-0.0636343007911	0.129562267595	0.0420831552797	0.439553524191	1.02808912046e-32	NA	7	40	40	-1.41160172368	-0.119921576932	0.158067264594	0.00668846949148	0.372963739117	5.95056603268e-41	NA	11	45	45	-1.20426794428	-0.0345588719852	0.228486032295	0.0939750446455	0.551041514353	1.70341385507e-114	NA	17	52	52	-0.954787960825	-0.0312324184517	0.339684936867	0.0304540071077	0.43043690417	1.00943475121e-79	NA	14	79	79	-1.27552961271	-0.0381284283258	0.20212184965	0.0733607960785	0.486872135475	3.85670862478e-192	NA	21
ENSG00000124787.9	RPP40	1.51531207561	2.54556982986	0.12969339168	1.63164228086e-05	0.0509460436531	0.000588153169305	NA	1	8	8	1.13071060181	6.97807165588	0.258176917623	3.17329183559e-06	0.0707759015277	4.30415538182e-07	NA	1	14	14	1.1350439425	0.141116886143	0.256356907286	0.00506150873992	0.0243213791811	0.000182631994176	NA	12	48	48	-1.13079462296	-0.816986897614	0.258141543643	0.000112786419144	0.112332442836	5.34323903238e-17	NA	4	23	23	-0.893000025908	-0.0818184624933	0.371857158792	0.00662372459063	0.0819907735574	1.66580470195e-23	NA	17
ENSG00000101782.10	RIOK3	-1.51490810999	-0.234069996229	0.129795676283	0.00712664970613	0.278833646097	3.0153278643e-18	NA	4	73	73	-0.145744194422	-0.00335898743139	0.884123331735	0.00917146807158	0.386982574857	1.44023796221e-41	NA	9	41	41	-0.900924843549	-0.0442017916209	0.367628281086	0.0210337034746	0.208077754566	4.54237131476e-32	NA	20	49	49	-0.255140892448	-0.0263153412856	0.798614281423	0.0101464488475	0.376720678204	7.83692720898e-67	NA	7	32	32	-1.01535083106	-0.117952121325	0.309938622126	0.0065855276352	0.307248675466	1.64418355139e-100	NA	13
ENSG00000056972.14	TRAF3IP2	-1.51378819099	-0.286564248577	0.130079568655	0.00268760910633	0.0547707836921	0.000332291547286	NA	2	6	6	-0.102404828816	-0.000618203202445	0.918435350983	0.00828868860039	0.113920707305	7.7913066702e-11	NA	7	42	42	-0.49996653643	-0.0286840178348	0.617098640375	0.0218695543953	0.114194928139	2.3625061022e-17	NA	13	22	22	-0.596618371221	-0.0393872682855	0.550762202896	0.027401588795	0.157920252304	7.4037683947e-24	NA	8	20	20	-0.951364869326	-0.0496317410007	0.341419187426	0.0306782354651	0.168125483342	7.98527922401e-50	NA	7
ENSG00000148572.10	NRBF2	1.51330748931	0.150280395003	0.130201571211	0.00814875002193	0.355707405389	2.71344755273e-25	NA	6	62	62	1.6405717545	0.0634806517728	0.100886342225	0.0397869561461	0.488312161379	2.68691626299e-58	NA	12	50	50	1.81208354599	0.0663200007914	0.0699732883634	0.0503132672782	0.443390495924	2.8699265868e-82	NA	25	66	66	2.27089263802	0.121069333644	0.0231534780392	0.0269239579057	0.48041162222	1.61476697002e-92	NA	15	87	87	1.03393837926	0.0659719277291	0.30116497146	0.0257528409807	0.452372849849	9.97441290771e-169	NA	22
ENSG00000100030.10	MAPK1	1.51243018977	0.260680636017	0.130424459591	0.000564252376521	0.0265674349371	0.0147471525641	NA	2	7	7	NA	NA	NA	NA	NA	NA	NA	NA	NA	NA	NA	NA	NA	NA	NA	NA	NA	NA	NA	NA	NA	NA	NA	NA	NA	NA	NA	NA	NA	NA	-0.538291232493	-0.0759221099875	0.590376003306	0.00699009311116	0.0553706659809	4.00154641111e-16	NA	8
ENSG00000136270.9	TBRG4	1.51237580541	0.166238495741	0.130438286323	0.00726245905927	0.0874958223241	5.43955693129e-06	NA	7	40	40	1.61370760023	0.235433569376	0.106590864635	0.00441033339054	0.134774247827	1.21963543059e-12	NA	4	9	9	1.51805804244	0.187418589883	0.128999767161	0.0047724510161	0.0824667224481	1.54799315379e-12	NA	4	18	18	1.73345090691	0.16112727888	0.0830155560979	0.0147700983341	0.152826059276	5.80447583751e-23	NA	7	28	28	1.60815126743	0.101319632302	0.107802053248	0.024084986713	0.124872551561	4.49423130517e-36	NA	4
ENSG00000198839.5	ZNF277	-1.51123452187	-0.502976075156	0.130728709799	0.000353825852824	0.134418367324	3.25930240491e-09	NA	1	6	6	NA	NA	NA	NA	NA	NA	NA	NA	NA	NA	-0.328812784148	-0.00692718282109	0.742297199561	0.11939895991	0.0201603631511	0.000599852625732	NA	58	150	150	-1.21745194782	-0.0756478283188	0.223432308479	0.0152770479525	0.0512774331714	3.14395723586e-08	NA	10	42	42	-1.24677253563	-0.0980590711785	0.212480913524	0.0124241951271	0.0206490355219	9.37642729862e-07	NA	18
ENSG00000131373.10	HACL1	1.50978412309	0.0949235757391	0.131098517582	0.0194552809474	0.0320393800086	0.00728072447937	NA	11	56	56	-0.48607324539	-0.0630341783252	0.626915235345	0.00268556351451	0.035742116313	0.000411876214723	NA	3	15	15	-0.962876557716	-0.190191459308	0.335609475107	0.00176869718551	0.0457186500355	2.34037053759e-07	NA	10	34	34	0.530004678796	0.0196334942532	0.596108686819	0.0123667285141	0.0761189962473	1.1842278349e-11	NA	19	67	67	-0.739765510834	-0.0631986913056	0.459442289674	0.0152117287254	0.0422962193308	1.45422428677e-12	NA	12
ENSG00000129187.10	DCTD	1.5064885569	0.0880942571382	0.131941802499	0.0335741210005	0.0832949468782	7.60661461447e-06	NA	18	46	46	0.112398161478	0.00174222802982	0.91050771302	0.0290592343066	0.292760252515	1.06486211526e-29	NA	15	41	41	0.410024529216	0.0222896217816	0.681787953902	0.0247673607918	0.119159486778	7.13848204104e-18	NA	23	63	63	0.952835459187	0.0399956848896	0.340673445093	0.046366361465	0.24935462552	9.90055437634e-40	NA	19	56	56	0.648928498284	0.0227848808438	0.516384593437	0.0728609822343	0.279405197267	3.82607775011e-89	NA	30
ENSG00000075089.5	ACTR6	-1.5060540871	-0.105265534369	0.13205328955	0.00960311700034	0.191870186437	2.30539890322e-12	NA	13	46	46	1.84822428226	1.25411458802	0.0645699040491	0.000131580455888	0.042963128573	8.82967993574e-05	NA	1	15	15	NA	NA	NA	NA	NA	NA	NA	NA	NA	NA	-0.525611563221	-0.0661643305653	0.599158120925	0.00301661261942	0.167587770447	2.33156902114e-25	NA	6	32	32	0.247071230959	0.0199986356385	0.804853097995	0.0197106911784	0.0335370369223	2.86340468846e-10	NA	17
ENSG00000108306.7	FBXL20	1.5056194067	0.250545054616	0.132164903668	0.00179582630686	0.0286855526407	0.0112995436793	NA	1	24	24	NA	NA	NA	NA	NA	NA	NA	NA	NA	NA	-7.91013953229	-1.22563468759	2.5710056809e-15	0.00277936321516	0.0652561153237	4.49263535458e-10	NA	10	26	26	NA	NA	NA	NA	NA	NA	NA	NA	NA	NA	-5.84485646746	-0.760785568285	5.07005233616e-09	0.00435864412426	0.0461709251334	1.30416090029e-13	NA	10
ENSG00000151694.8	ADAM17	1.5054823941	0.758365346809	0.132200099927	0.000305107819176	0.0782005724879	1.41088320208e-05	NA	3	34	34	NA	NA	NA	NA	NA	NA	NA	NA	NA	NA	NA	NA	NA	NA	NA	NA	NA	NA	NA	NA	0.215195313894	0.0222200065094	0.829615044317	0.00467916039436	0.068123458557	1.30778471863e-10	NA	9	23	23	-0.261504609979	-0.0272422058188	0.793703394926	0.0146763462727	0.0796044824645	8.30819344798e-23	NA	22
ENSG00000136247.10	ZDHHC4	-1.5047571453	-5.90932956651	0.132386525238	4.75824350155e-06	0.0803069666067	1.08140333335e-05	NA	2	6	6	-1.28696175783	-0.0749125835505	0.198107617744	0.0208835356499	0.129238815155	3.30489507625e-12	NA	3	13	13	0.855755853354	0.138380382819	0.392132838779	0.00290179560037	0.101137756275	3.68794051464e-15	NA	7	47	47	-0.523278773809	-0.0639487374144	0.600780269967	0.00419664613225	0.107722196361	3.24895055692e-16	NA	7	16	16	0.43580453869	0.0434739006757	0.662978550572	0.0067086086613	0.13196146569	2.96247098254e-38	NA	15
ENSG00000012822.11	CALCOCO1	1.50313339153	0.145621299783	0.132804649636	0.00918110198487	0.240483578787	6.43282743988e-16	NA	9	30	30	0.517616192744	0.145180410794	0.604726081673	0.00135973679548	0.0688577765005	7.23519071956e-07	NA	4	30	30	NA	NA	NA	NA	NA	NA	NA	NA	NA	NA	1.43566820988	0.105738685951	0.151096775291	0.0180529252449	0.0970655312688	7.71853354802e-15	NA	28	100	100	1.31688677631	0.179270716544	0.187876579673	0.00463863016908	0.0464147684914	7.45798966463e-14	NA	6
ENSG00000105497.3	ZNF175	1.50134009092	0.0414900273677	0.13326762059	0.0886020672726	0.158435714887	2.64353247645e-10	NA	4	8	8	0.819116879433	0.0198775380534	0.412719732378	0.130227077949	0.203426394164	2.11412386145e-19	NA	16	72	72	1.65807938802	0.0713087941721	0.097301443641	0.0436936864173	0.131548481129	1.02528119799e-19	NA	15	27	27	1.34086410826	0.0317453986425	0.179964577215	0.126677029289	0.230619032941	3.93018057836e-36	NA	7	31	31	1.58187387158	0.03889882209	0.113678366791	0.12232255507	0.189953839798	1.29291226135e-56	NA	20
ENSG00000170006.7	TMEM154	-1.5010622169	-0.73116702654	0.133339470118	0.00113621384437	0.0952756517468	1.12411787632e-06	NA	7	40	40	-0.384555544847	-0.0468335054472	0.700566735829	0.0338205351296	0.209602850614	2.1700284403e-20	NA	8	22	22	NA	NA	NA	NA	NA	NA	NA	NA	NA	NA	-0.417573256244	-0.0791954332304	0.676259153529	0.0212304152829	0.183886201528	4.05662054001e-28	NA	19	52	52	-1.35105270651	-0.140597430221	0.176678549621	0.0206207353925	0.12392883276	6.86794022593e-37	NA	23
ENSG00000021355.8	SERPINB1	-1.50090968099	-0.0702107387281	0.133378923876	0.0345825193296	0.153418943045	8.54936722122e-10	NA	16	91	91	-2.88331164514	-0.193182711613	0.00393517907174	0.013730729621	0.10744419876	3.11868499045e-10	NA	5	10	10	-3.2720928119	-0.10136373378	0.00106754524859	0.0837579095286	0.217391026459	9.38800372204e-34	NA	10	26	26	-2.75479698521	-0.09826395212	0.00587285635428	0.0537679394169	0.163568609158	1.19976681805e-24	NA	15	43	43	-3.02072905132	-0.0882915941699	0.00252166899924	0.0872633801161	0.200682420723	2.96986796849e-60	NA	24
ENSG00000055208.13	TAB2	1.50025449202	0.145879628064	0.13354849273	0.0049882000427	0.0208011191713	0.0301401211923	NA	2	11	11	NA	NA	NA	NA	NA	NA	NA	NA	NA	NA	NA	NA	NA	NA	NA	NA	NA	NA	NA	NA	NA	NA	NA	NA	NA	NA	NA	NA	NA	NA	NA	NA	NA	NA	NA	NA	NA	NA
ENSG00000152240.8	HAUS1	1.4997266718	0.562268195329	0.133685218675	0.000716333767839	0.0423694981228	0.00184053617582	NA	3	18	18	1.24901172559	0.289523293946	0.211660785189	0.0016635662421	0.119433531395	1.93675487093e-11	NA	3	26	26	1.66368760285	0.0880223317777	0.0961748749973	0.0278100302205	0.0737812323572	2.99419279296e-11	NA	26	87	87	0.316676863678	0.010961865254	0.751488806037	0.0474588017984	0.101189535426	1.41002850664e-15	NA	24	82	82	1.28355563904	0.0641952638884	0.199297479897	0.027534622319	0.0883058868344	1.79196608654e-25	NA	29
ENSG00000137574.6	TGS1	-1.49705682392	-0.193124156666	0.134378472969	0.00467712956061	0.0846766708437	6.58871951817e-06	NA	8	25	25	-1.33507956475	-0.185059752548	0.181850306962	0.00348334950151	0.0368023834199	0.000330187206292	NA	3	10	10	-0.963158385267	-0.0931213545986	0.33546804542	0.00669444412467	0.0382799866026	2.08890129937e-06	NA	14	29	29	-1.26619111476	-0.144742409054	0.205444667825	0.00567036625376	0.0615966322901	9.23623244189e-10	NA	4	12	12	-1.29986347976	-0.114079558789	0.193647763885	0.00887722711718	0.0478864418202	4.38759229334e-14	NA	7
ENSG00000119446.9	RBM18	-1.49592566101	-0.0605075406735	0.134673028399	0.0424070518489	0.19653303279	1.02479858675e-12	NA	20	93	93	-0.7205876315	-0.0149521989047	0.471163265911	0.13521939794	0.222870964784	1.54314342485e-21	NA	12	33	33	-0.924689524459	-0.0265178601989	0.355127430011	0.0926437726467	0.198059847814	3.80627832673e-30	NA	14	29	29	-0.750343343124	-0.0167892443685	0.453047944447	0.112672118383	0.263696221804	4.38584806431e-42	NA	21	78	78	-0.858112062444	-0.023046328434	0.390830587276	0.0924682011388	0.205309321332	2.43143649291e-62	NA	43
ENSG00000121774.12	KHDRBS1	1.49553263187	0.784309291564	0.134775490149	0.000285779809312	0.0187241424426	0.0398959420581	NA	1	9	9	NA	NA	NA	NA	NA	NA	NA	NA	NA	NA	NA	NA	NA	NA	NA	NA	NA	NA	NA	NA	NA	NA	NA	NA	NA	NA	NA	NA	NA	NA	NA	NA	NA	NA	NA	NA	NA	NA
ENSG00000205060.6	SLC35B4	-1.4930732985	-0.162367113981	0.135418001118	0.00620927840083	0.0619725974653	0.000163180851622	NA	7	18	18	-1.60216839672	-0.217867464835	0.109118376533	0.00410014576835	0.0437788542061	8.61705226435e-05	NA	11	20	20	-1.87316160775	-0.0702720372413	0.0610460720948	0.052235746156	0.164727126547	3.26532294197e-25	NA	12	18	18	-1.67655379575	-0.17874771344	0.0936297682826	0.00637896890222	0.0537304640429	1.05546157686e-08	NA	9	19	19	-1.92662902692	-0.0918974601092	0.0540258785296	0.0344143096361	0.141490085638	4.27955866968e-41	NA	15
ENSG00000198160.10	MIER1	1.49226097057	0.614504663826	0.135630744192	0.00119453652164	0.0796851799686	1.57761925139e-05	NA	4	21	21	0.829511351237	0.154175826215	0.406815116296	0.00365763654174	0.0292906900298	0.00145845345126	NA	9	39	39	NA	NA	NA	NA	NA	NA	NA	NA	NA	NA	-0.492596695337	-0.032984432711	0.622297583527	0.0191434496035	0.0717109744224	3.86447006341e-11	NA	35	130	130	0.749389437903	0.073535657696	0.453622515143	0.018194772306	0.0683515374794	1.03937570235e-19	NA	31
ENSG00000149418.6	ST14	1.49193744337	0.0515786189899	0.135715545571	0.0443985417085	0.242166844563	1.24519996835e-15	NA	22	109	109	0.659381088323	0.0868305817468	0.509651083157	0.00632465082933	0.376406941787	1.50661325592e-40	NA	8	46	46	0.268071941217	0.00909389366163	0.788643943283	0.0502498426354	0.238593020396	4.24499532357e-37	NA	13	24	24	1.04358638229	0.0717620286752	0.296676795988	0.019343075158	0.382252152945	4.38938613793e-70	NA	13	47	47	0.550750050389	0.0271070314332	0.581805029379	0.04761992378	0.354848294147	2.06826321746e-121	NA	15
ENSG00000119401.10	TRIM32	1.49032211689	0.093664954937	0.136139559853	0.0194798262533	0.0867784833226	6.50198680702e-06	NA	11	75	75	0.718431741845	0.0381149570113	0.472491121008	0.0188633935447	0.0531340040923	1.13512198509e-05	NA	22	103	103	NA	NA	NA	NA	NA	NA	NA	NA	NA	NA	2.14995446148	0.0876522504667	0.0315588170592	0.0413773334808	0.120832764915	3.59521596261e-18	NA	15	61	61	2.91949142718	0.199205195645	0.00350603037389	0.0154144857073	0.0499689477692	7.6460608986e-15	NA	15
ENSG00000137364.4	TPMT	1.48913636252	0.0584786049156	0.136451464201	0.039939482042	0.13079158381	1.63178660675e-08	NA	22	109	109	2.19742543441	0.0564652624784	0.0279900764409	0.118899531005	0.30486629357	6.05522068401e-31	NA	17	77	77	1.88645809314	0.0674994563493	0.0592332505084	0.0565454104767	0.393496345835	2.20895147176e-69	NA	13	39	39	2.00824965576	0.0601627342555	0.0446167687559	0.0805989770259	0.298557206353	7.89528928666e-49	NA	15	45	45	1.85903251263	0.051487784659	0.0630225300495	0.0949668329735	0.357943521056	3.38349565649e-121	NA	36
ENSG00000108433.11	GOSR2	1.48909291068	0.491786802964	0.13646290437	0.00455961194901	0.139423128379	5.39227951662e-09	NA	5	28	28	-0.240470894246	-0.0115882082805	0.809965224378	0.0207549216015	0.117184881625	1.64623526342e-11	NA	7	32	32	-0.728422405344	-0.0328190324317	0.466355052025	0.0335685037627	0.081173376453	2.82455708475e-12	NA	13	36	36	0.232599929269	0.0484343532965	0.81607208224	0.0378277541594	0.181763288336	3.31795102923e-28	NA	10	38	38	0.888512641777	0.040938577453	0.374265058758	0.0860747306025	0.139265023113	1.91904896742e-40	NA	29
ENSG00000197355.6	UAP1L1	-1.48747646359	-0.109007957989	0.136889014993	0.00632484184424	0.198251691071	5.75037388275e-13	NA	7	34	34	1.17857820611	0.0312585757491	0.238566174084	0.0617447673197	0.542630293685	2.53089131292e-68	NA	6	17	17	1.1680497516	0.0355167193141	0.242786697217	0.0705847124842	0.677755430797	2.72535640357e-170	NA	3	30	30	-0.974213547815	-0.0412552993719	0.329950519261	0.0201379852672	0.43804676898	2.63480920436e-81	NA	17	77	77	-0.735540940078	-0.0378484444869	0.46201011619	0.0214087470511	0.589112826121	5.83348340287e-261	NA	18
ENSG00000163803.8	PLB1	-1.48703014269	-0.127047902108	0.13700685003	0.0104330659898	0.441464139043	5.00714581699e-33	NA	8	41	41	-0.222840795706	-0.0124354085321	0.82365941584	0.020171452429	0.219712954764	9.30492198064e-22	NA	19	65	65	-1.27949599251	-0.067838677351	0.200722449935	0.0255393024996	0.0848502994008	9.07918263433e-13	NA	20	47	47	-1.03882531736	-0.0611907014884	0.298885984555	0.0206684660942	0.404963176466	4.21784717595e-73	NA	9	46	46	-0.486172521287	-0.0145341285044	0.626844852206	0.0533342878945	0.270497572046	2.72345320607e-85	NA	23
ENSG00000132141.9	CCT6B	1.48692459089	0.0950299181578	0.137034728639	0.0249733272199	0.0255977412146	0.0159021887515	NA	24	113	113	0.560403977949	0.0481932938491	0.575203918916	0.0141643331834	0.142786285158	1.57709249118e-13	NA	10	23	23	0.266584587049	0.0177221939397	0.789789024054	0.0298081820683	0.101072524431	5.39877624579e-15	NA	21	52	52	0.716744794856	0.0360355039261	0.473531580576	0.0291312351825	0.0875200780649	2.52462354043e-13	NA	13	54	54	0.0145296266562	0.00641478427378	0.988407443102	0.0263304511018	0.120163045608	8.40311505704e-35	NA	18
ENSG00000113621.10	TXNDC15	-1.48579465798	-0.0915876776641	0.137333443591	0.00420641131423	0.309046728637	7.42631066702e-21	NA	3	39	39	-1.13466515186	-0.0678807430268	0.256515643676	0.0207928702185	0.220186020124	2.43847825565e-21	NA	14	51	51	-0.82933427614	-0.0445427803106	0.406915280559	0.0243887984749	0.153632153346	8.00343047693e-23	NA	13	54	54	-1.55160961462	-0.0958483550956	0.120755661223	0.0152363749587	0.353682187939	2.13350296537e-60	NA	6	43	43	-1.4013158096	-0.0846335843073	0.161119655609	0.0182123427572	0.308594943178	2.34140997297e-101	NA	10
ENSG00000084072.12	PPIE	-1.4856136945	-0.0488550184826	0.137381330656	0.0481038176152	0.310607599959	4.51760074876e-21	NA	3	29	29	-1.48795235891	-0.0681854642997	0.136763458036	0.0289820455908	0.426963755504	7.383227665e-47	NA	7	45	45	-1.31759821958	-0.0448820940113	0.187638181934	0.0643406959621	0.472904685235	8.06029007806e-90	NA	8	28	28	-1.37340025359	-0.0425740151939	0.16962795099	0.0542923840883	0.374668099348	6.18329723481e-65	NA	6	31	31	-1.31805193796	-0.0419048421718	0.187486261963	0.0608186008384	0.432697072436	5.22177824389e-158	NA	8
ENSG00000139218.13	SCAF11	1.48555166795	0.807372446589	0.13739774726	0.000273537957383	0.0204240646537	0.0318889706672	NA	2	31	31	NA	NA	NA	NA	NA	NA	NA	NA	NA	NA	NA	NA	NA	NA	NA	NA	NA	NA	NA	NA	NA	NA	NA	NA	NA	NA	NA	NA	NA	NA	0.544518108253	0.0971024312795	0.586084990799	0.00314137167462	0.0133065637261	8.59137614322e-05	NA	5
ENSG00000170633.12	RNF34	-1.48421905621	-0.400600922794	0.137750815897	0.00254410583459	0.284310268763	7.82552714084e-19	NA	9	57	57	-1.32170627886	-0.710775323469	0.186265977037	0.000455149082123	0.118946495929	2.34982695872e-11	NA	2	30	30	-1.54731356148	-0.262095524107	0.12178765315	0.00195748645167	0.0790104483431	2.28321394834e-12	NA	8	60	60	-1.69004306326	-0.304231285377	0.0910197163567	0.00498210131095	0.228094228393	4.14368841355e-36	NA	9	59	59	-1.50250692787	-0.276023520187	0.132966240114	0.00350718533449	0.18750721634	7.36132363543e-57	NA	8
ENSG00000108599.10	AKAP10	1.48333647269	0.138898485348	0.137985036608	0.00744410299149	0.23942853754	2.08901671171e-15	NA	11	32	32	0.514758078428	0.0277160274702	0.606722083105	0.0243265150929	0.226371032534	6.83948293361e-22	NA	7	17	17	0.762069098631	0.0344632310191	0.446018764713	0.0306183870413	0.193667703459	1.57963665581e-29	NA	12	50	50	0.542912009889	0.0298590003829	0.587190386533	0.0235193228664	0.250394429115	1.55524983941e-39	NA	11	28	28	0.845341068172	0.0391953279592	0.397920437657	0.0311099294882	0.228758341678	5.38513412097e-70	NA	15
ENSG00000124191.12	TOX2	1.48164860528	0.0753078545901	0.13843381888	0.0146987845982	0.0693124188614	4.54320436851e-05	NA	4	19	19	0.394510076552	0.0179253789064	0.693204489199	0.0207706244822	0.131124476344	2.44288031147e-12	NA	12	37	37	1.26977629451	0.0942758283037	0.204164327083	0.0130117610618	0.124300649419	2.18135127741e-18	NA	7	13	13	1.15170238274	0.042844579454	0.249443392815	0.0434432077713	0.155813205307	7.58809103763e-24	NA	15	30	30	0.916963515864	0.0325094232971	0.359161758659	0.0466352044708	0.165871147788	7.2576409459e-49	NA	15
ENSG00000070010.13	UFD1L	-1.48159368681	-0.267783769176	0.138448439862	0.00190555076081	0.0233930960714	0.0214607866813	NA	3	12	12	NA	NA	NA	NA	NA	NA	NA	NA	NA	NA	NA	NA	NA	NA	NA	NA	NA	NA	NA	NA	0.581623635984	0.17391590273	0.560820218682	0.00103451741678	0.0192692222071	0.000823900714528	NA	3	8	8	0.0757123655975	8.33856206231e-05	0.939647937909	0.00519863257819	0.0174359526167	6.26559122865e-06	NA	13
ENSG00000136868.9	SLC31A1	-1.48062194094	-0.159900300678	0.138707345287	0.00586144926434	0.0355728579006	0.00460363958248	NA	11	28	28	1.48435725639	0.1406733733	0.137714167994	0.0102968801551	0.0447351731618	6.67931882967e-05	NA	8	35	35	1.63072520469	0.187230999152	0.102948315782	0.00607481517893	0.0906961474804	1.57669605281e-13	NA	16	46	46	-0.0229498776979	0.0158873627862	0.981690254208	0.0057129613269	0.0886394964486	1.81596371844e-13	NA	9	29	29	0.736809122503	0.08594286917	0.461238434789	0.00610924378093	0.117358669799	1.03488200293e-33	NA	18
ENSG00000162735.13	PEX19	-1.47679435941	-0.128658116207	0.139730769036	0.0114436792019	0.107534282587	2.94017658844e-07	NA	13	117	117	NA	NA	NA	NA	NA	NA	NA	NA	NA	NA	-1.0566494266	-0.590643023659	0.290671613947	0.00026405495503	0.0632950754019	9.86879248395e-10	NA	2	7	7	-3.16188501246	-0.585812747695	0.0015675144839	0.00223526088464	0.0886832765941	1.87004913383e-13	NA	6	40	40	-1.62588988451	-0.203583816849	0.103973082377	0.00455061788651	0.0848920714027	2.44785449529e-24	NA	15
ENSG00000243943.5	ZNF512	-1.47606778145	-11.5940799955	0.139925697007	1.27910692945e-06	0.105251590034	6.33553312288e-07	NA	1	12	12	NA	NA	NA	NA	NA	NA	NA	NA	NA	NA	NA	NA	NA	NA	NA	NA	NA	NA	NA	NA	-0.747965772041	-0.060647283192	0.45448080335	0.00924646765912	0.0241940572122	0.000149941974285	NA	30	89	89	NA	NA	NA	NA	NA	NA	NA	NA
ENSG00000111843.9	TMEM14C	1.47485954056	0.223817879573	0.140250309772	0.0139888193505	0.507390270921	1.34102344277e-41	NA	5	43	43	-0.84796640549	-0.224530128165	0.396456680272	0.0014877348858	0.372935761877	2.36402554183e-39	NA	15	86	86	-1.35082446145	-0.22312991691	0.176751670284	0.00195799902651	0.11730769098	2.09135313883e-17	NA	9	41	41	1.35230575833	0.294523651869	0.176277523069	0.0141865689243	0.519644631303	5.80262658446e-106	NA	2	42	42	0.0211493097385	-0.00107080588503	0.983126550194	0.035275944453	0.440066988976	7.98740807952e-163	NA	38
ENSG00000204414.7	CSHL1	1.47336562717	0.215991168917	0.140652473462	0.00426804071386	0.0565928031794	0.000314820459661	NA	3	26	26	NA	NA	NA	NA	NA	NA	NA	NA	NA	NA	NA	NA	NA	NA	NA	NA	NA	NA	NA	NA	NA	NA	NA	NA	NA	NA	NA	NA	NA	NA	NA	NA	NA	NA	NA	NA	NA	NA
ENSG00000186283.9	TOR3A	1.4730456199	0.130024873861	0.140738735098	0.0110478411336	0.128003425945	2.83779210625e-08	NA	8	27	27	1.30934728265	0.0676332038995	0.190416740056	0.0286437803435	0.158540535763	7.30694685688e-15	NA	8	39	39	-0.175862703264	-0.00599607588473	0.860401807104	0.0355624892994	0.06118714884	1.67946656282e-09	NA	26	97	97	1.54933612717	0.0900447666903	0.121300939431	0.0249805779621	0.185643660105	1.2342643565e-28	NA	12	43	43	1.23018439636	0.0612539683786	0.218628061623	0.0315296424765	0.131680746964	3.06270215169e-38	NA	9
ENSG00000170113.11	NIPA1	1.46882836012	0.198701417306	0.141879349735	0.00760251804723	0.0378826168095	0.00348993452537	NA	7	45	45	1.16525327489	0.0895473395855	0.243916486561	0.0322326727856	0.0836550507352	4.06604393618e-08	NA	7	26	26	0.888243637209	0.107872202726	0.37440971051	0.00491883970214	0.127410246812	4.75271521324e-19	NA	11	65	65	0.932030858791	0.0842559518482	0.351320577902	0.0281770588882	0.0758698950365	1.16737474141e-11	NA	7	18	18	1.7226216053	0.156062316612	0.084956975338	0.015190328998	0.0769588978728	4.09891467472e-22	NA	11
ENSG00000153560.7	UBP1	1.46840303817	0.874885095489	0.141994776819	0.000285520509816	0.0296437833402	0.00920715172174	NA	2	20	20	NA	NA	NA	NA	NA	NA	NA	NA	NA	NA	NA	NA	NA	NA	NA	NA	NA	NA	NA	NA	0.668647708534	0.0687283240837	0.503720231595	0.00825692526755	0.0495864870487	4.87021306777e-08	NA	8	37	37	0.196017680352	0.0317199777004	0.84459632752	0.00474748445294	0.0312188315602	1.33727109735e-09	NA	9
ENSG00000177700.5	POLR2L	-1.46723136855	-0.140923232451	0.142313126397	0.00923325817758	0.290034260719	2.10161907142e-19	NA	12	59	59	-0.170896404751	-0.0117405437676	0.864305223671	0.00702074769049	0.31437200001	5.86330890583e-32	NA	10	45	45	0.992441534996	0.673815733365	0.32098218612	0.000283888970424	0.286986218241	2.75846952307e-46	NA	1	17	17	0.135948439404	0.0131056705715	0.891862041808	0.0192260778824	0.316762069816	7.20980018419e-53	NA	14	68	68	0.263590423322	0.0282135212412	0.792095538707	0.00755065310538	0.291838375284	9.91334810716e-94	NA	14
ENSG00000076053.6	RBM7	-1.46712727401	-0.287252811506	0.142341435986	0.00104841972236	0.309174354578	2.55841323152e-21	NA	5	32	32	NA	NA	NA	NA	NA	NA	NA	NA	NA	NA	NA	NA	NA	NA	NA	NA	NA	NA	NA	NA	-0.26875010865	-0.0140948364537	0.788121988689	0.00805849097948	0.151657551718	6.34150317568e-23	NA	9	52	52	1.03007420809	0.0328494363361	0.302975171586	0.0927058608843	0.0452501700245	1.96683469459e-13	NA	91
ENSG00000120008.11	WDR11	1.46673703684	0.0324325250983	0.142447603521	0.146481401528	0.752455034187	4.44228233157e-87	NA	10	28	28	1.47986589874	0.0381839752029	0.138909037904	0.110839776197	0.683466327089	2.77831532841e-104	NA	14	41	41	1.48362316662	0.0451268295412	0.13790891991	0.0876415430592	0.72151500801	7.80524238204e-195	NA	30	99	99	1.47893348368	0.0327181182262	0.13915809322	0.14798229215	0.737381288498	3.25717290877e-208	NA	15	36	36	1.49072745482	0.0336739129561	0.136033064889	0.153494255594	0.729844087836	0	NA	19
ENSG00000119673.10	ACOT2	1.4637530491	0.89044099523	0.143261435073	5.01929325099e-05	0.0325886128073	0.00477684081675	NA	3	28	28	0.802846714066	0.0501010985141	0.422063338007	0.0154303256875	0.0540044523081	1.24838731215e-05	NA	14	47	47	-0.214507501245	-0.0176546131674	0.830151317957	0.00707966189504	0.10664416157	5.78595765182e-16	NA	15	44	44	0.272212067452	0.0157328031626	0.78545896359	0.0233632225769	0.0307359433015	2.19148855632e-05	NA	18	72	72	0.256063247081	0.010252940188	0.797902000642	0.02346022893	0.0964355199402	1.01224741446e-27	NA	23
ENSG00000123983.9	ACSL3	1.4636985627	0.194841490998	0.143276328399	0.00437632017519	0.0786513930411	1.22943782027e-05	NA	3	27	27	0.0270074046581	0.000112529335541	0.978453828124	0.0064304281452	0.104445687432	5.80687544755e-10	NA	21	71	71	0.701033655518	0.0643114571082	0.48328201204	0.00781540171697	0.0762209839465	1.03278244031e-11	NA	6	13	13	0.199836167469	0.020041967838	0.841608714249	0.015591036538	0.128938289151	2.59210683178e-19	NA	20	91	91	-0.0478122341045	0.000171252360751	0.961865886303	0.0122485938386	0.0934865140359	6.30279594006e-27	NA	21
ENSG00000204632.7	HLA-G	1.46359743766	0.152748893029	0.143303973089	0.00829709612198	0.469293624188	1.88403560722e-36	NA	3	35	35	1.34872122365	0.0985469365771	0.177426525843	0.0126931767988	0.57948823904	1.15996976113e-76	NA	9	83	83	1.53061271495	0.198910469234	0.125865137381	0.00526637357178	0.529802259323	2.9607945731e-109	NA	4	55	55	2.05215079206	0.105988706655	0.0401550100208	0.025648017157	0.577519074332	4.88265346645e-125	NA	18	92	92	1.47396750463	0.0643036598877	0.14049034063	0.0448752283056	0.561572186773	1.61625526496e-239	NA	20
ENSG00000161016.11	RPL8	1.46299794526	0.147665477158	0.14346794119	0.0117245579907	0.233732416527	1.22527279725e-15	NA	10	31	31	0.591204201533	0.0358017475656	0.554383607931	0.015471464849	0.300447873507	9.50756638052e-30	NA	10	40	40	0.531343385422	0.0255619557844	0.595180845846	0.0308880006929	0.379348835962	1.39105870113e-65	NA	15	27	27	-0.726228888641	-0.0583427403595	0.467698464918	0.00933847196062	0.279456731354	2.33829925248e-45	NA	11	40	40	0.309705667319	0.0159956520756	0.756784792649	0.0239111918314	0.348124115563	2.37970857772e-118	NA	12
ENSG00000100410.3	PHF5A	1.46265244484	0.328932607188	0.143562504895	0.000841945861607	0.103759123778	2.90584683518e-07	NA	1	31	31	NA	NA	NA	NA	NA	NA	NA	NA	NA	NA	NA	NA	NA	NA	NA	NA	NA	NA	NA	NA	NA	NA	NA	NA	NA	NA	NA	NA	NA	NA	NA	NA	NA	NA	NA	NA	NA	NA
ENSG00000169744.8	LDB2	1.46179354191	1.60883334227	0.143797794368	7.7272433192e-05	0.121599042499	5.1075147155e-08	NA	1	16	16	NA	NA	NA	NA	NA	NA	NA	NA	NA	NA	NA	NA	NA	NA	NA	NA	NA	NA	NA	NA	NA	NA	NA	NA	NA	NA	NA	NA	NA	NA	NA	NA	NA	NA	NA	NA	NA	NA
ENSG00000162639.11	HENMT1	-1.45777940581	-0.249115246647	0.144901356542	0.0045035515887	0.0192467246026	0.0331650751857	NA	9	33	33	-0.971344534454	-0.0635551821498	0.331376738838	0.0268959405562	0.114055578594	5.68439644193e-11	NA	13	24	24	0.83593650693	0.0971615626304	0.403190623313	0.00463771457393	0.0249785563454	0.000151338951666	NA	15	52	52	-0.994978707045	-0.0920652951286	0.319746620526	0.0178431779256	0.114280159586	2.61181196872e-17	NA	14	36	36	-0.502298644428	-0.0576343415875	0.615457462632	0.0178513621341	0.110340798181	5.74737947495e-32	NA	17
ENSG00000172315.5	TP53RK	-1.45775110504	-0.401226736428	0.144909159928	0.000502629893788	0.177434078788	2.05207580131e-11	NA	4	29	29	0.772104165886	0.440451917952	0.440052735075	8.2589834612e-05	0.186424551674	1.37844051142e-17	NA	2	10	10	-0.630580824752	-0.078878231	0.528314639911	0.00442605396335	0.0207734880715	0.000551049325028	NA	7	17	17	0.348373129677	0.0211233324096	0.727559979548	0.00395903979365	0.238981256127	5.37218393294e-38	NA	6	26	26	0.758818319701	0.0545505593493	0.447961245249	0.0264637207206	0.0758268383067	9.6130712149e-22	NA	31
ENSG00000167077.8	MEI1	-1.4557960963	-0.116131110061	0.145448995235	0.010970040066	0.148668513235	8.52635505274e-10	NA	9	64	64	-0.365605631388	0.00413878643744	0.714659372385	0.0377605800292	0.202621618891	1.49263144443e-19	NA	27	94	94	-1.04569862208	-0.0539212991978	0.295700199201	0.0313223507797	0.135788566039	9.05006486401e-21	NA	27	54	54	-1.22784202089	-0.0625677054276	0.21950627789	0.0278649145723	0.254164208922	2.07635801799e-41	NA	29	100	100	-0.378731587837	-0.008966727551	0.704887194038	0.0580817597857	0.214067678304	5.27988361707e-65	NA	35
ENSG00000173915.8	USMG5	-1.45498816705	-0.0482810109709	0.145672537398	0.0303205569297	0.751046240153	6.7275631749e-92	NA	6	21	21	-1.16942022163	-0.052342507369	0.242234366502	0.0309924511816	0.861690786062	1.04236166594e-203	NA	7	38	38	-1.26599837968	-0.0605389405867	0.20551366236	0.0296376466161	0.839728882387	1.30153141994e-305	NA	6	21	21	-1.28684611245	-0.0465468632982	0.198147930834	0.0412698984954	0.850806626756	0	NA	9	27	27	-1.21348339211	-0.0440536845893	0.224945060253	0.0489473981951	0.848758492837	0	NA	9
ENSG00000089335.16	ZNF302	1.45402265155	0.0750072948447	0.145940026241	0.0234095177064	0.097521067439	8.49339354628e-07	NA	6	18	18	0.560195300662	0.0527266023819	0.575346232047	0.00646907014132	0.150500649405	2.77175782445e-14	NA	4	22	22	0.711259042744	0.0815742951338	0.476923726947	0.00591474162321	0.130939232861	1.63957076002e-19	NA	7	30	30	0.431885014625	0.0307870151039	0.665824986662	0.0120815652277	0.146559829327	4.3883860312e-22	NA	14	53	53	1.01556962434	0.0773962920133	0.309834375835	0.0148174819018	0.117319642421	7.37884287536e-34	NA	34
ENSG00000033867.12	SLC4A7	1.45369853332	0.134320423239	0.146029905005	0.00430087656087	0.3142726897	5.81947349754e-21	NA	9	26	26	1.25350005452	0.0744705308704	0.21002377925	0.0168286739824	0.429200220944	2.04324983228e-47	NA	10	25	25	-0.0251054451763	-0.00783014854369	0.97997085693	0.000947732092033	0.28284789469	1.07474597405e-45	NA	2	18	18	0.417781152501	0.0471388470886	0.676107132218	0.00576525673734	0.383913210859	7.68696750234e-68	NA	5	16	16	-0.580648521614	-0.0747421890689	0.561477363105	0.0116570546154	0.382395593781	1.00006571095e-132	NA	25
ENSG00000105640.8	RPL18A	1.45364433424	0.649057329423	0.146044938674	0.000439184112504	0.188694898245	1.56532457696e-12	NA	4	50	50	-1.63256438479	-0.234560673595	0.102560646866	0.00489530127451	0.082051564265	4.70934630718e-08	NA	7	34	34	NA	NA	NA	NA	NA	NA	NA	NA	NA	NA	0.211873968835	0.254511084591	0.832205359411	9.44384234386e-05	0.126200490425	3.61296759141e-19	NA	3	20	20	-0.265816539526	-0.154592110516	0.790380504642	0.000391096770547	0.0659400975966	2.64599016706e-19	NA	1
ENSG00000165490.8	C11orf82	1.45360768931	0.309193229444	0.146055103868	0.00202199832354	0.133569258174	1.54299177122e-09	NA	5	28	28	0.639324309107	0.0745150110798	0.522611977572	0.00828199231583	0.0850209036521	1.72397072867e-08	NA	20	56	56	NA	NA	NA	NA	NA	NA	NA	NA	NA	NA	0.482028465705	0.0520054310039	0.629785724903	0.00981652731955	0.135187255304	2.03341779141e-20	NA	14	41	41	-0.551258119896	-0.0365296194331	0.58145674332	0.0225438824661	0.113345584228	1.13260790743e-32	NA	19
ENSG00000110931.14	CAMKK2	-1.4529426659	-0.0443657225613	0.146239673451	0.0534584307627	0.313957134476	8.46573198933e-21	NA	18	65	65	-1.54645299423	-0.0405417973584	0.12199520403	0.102577403819	0.507423293713	4.7509228971e-61	NA	14	50	50	-1.45014953749	-0.0320184953783	0.147016823545	0.149969539969	0.605245487644	2.94295765725e-136	NA	14	46	46	-1.08114523135	-0.0196988222803	0.279632516008	0.223932292344	0.513958963448	4.51415367754e-104	NA	30	119	119	-0.721195496119	-0.010426000576	0.470789242458	0.292473573512	0.547652072402	1.49894122529e-228	NA	61
ENSG00000100097.7	LGALS1	-1.45247266133	-0.199120742951	0.14637022541	0.00464355239503	0.251791448275	1.45403770413e-16	NA	8	53	53	-1.26299943344	-0.201207078479	0.206589383327	0.00305511871537	0.251868969769	1.21282097909e-24	NA	4	23	23	-1.24493729278	-0.259339158072	0.213154801294	0.00160998206522	0.231760358835	7.24904610195e-37	NA	4	41	41	-1.09482960978	-0.100730524616	0.273591291716	0.0070788489143	0.260704097972	1.60578063817e-41	NA	3	21	21	-0.522247400822	-0.0370444384351	0.601498086624	0.00351717865194	0.278986743024	5.68538112184e-89	NA	9
ENSG00000127954.8	STEAP4	1.44974121082	0.223297402	0.147130699005	0.00177528808781	0.218039169279	3.64886865654e-14	NA	5	40	40	0.768478278875	0.02783803179	0.442203090391	0.0395594968951	0.328174066697	3.60335677252e-33	NA	15	50	50	0.85499247401	0.0731406638819	0.392555314188	0.0100001194494	0.437420579669	1.12273268871e-81	NA	4	16	16	0.988583146298	0.0702861003882	0.322867135465	0.00980353075435	0.274110332765	2.82800549681e-45	NA	5	28	28	1.20330139074	0.0852974030407	0.22885971109	0.0123282531707	0.374779098358	1.29943185609e-130	NA	12
ENSG00000111181.8	SLC6A12	-1.44853977703	-0.144202929871	0.147466149898	0.0120772310024	0.293664320586	1.32426765288e-21	NA	12	36	36	-0.0432234240071	-0.0111712226293	0.965523432878	0.00986816084901	0.255586590189	2.55029872505e-26	NA	4	34	34	-0.851131720927	-0.180639164043	0.394696186291	0.00164401096777	0.0651652178767	3.57414075992e-10	NA	3	15	15	-1.11221152648	-0.123126824516	0.266047213133	0.0134855603375	0.398609535791	2.01568008095e-71	NA	11	44	44	-0.783130144036	-0.0541155815684	0.433550691241	0.0249534468305	0.143080927997	1.19740302597e-41	NA	13
ENSG00000106560.6	GIMAP2	-1.44791257381	-4.12671696063	0.14764150266	1.02109353139e-05	0.270960714292	8.30304829358e-21	NA	1	25	25	0.238048191755	0.0331016406005	0.811843716704	0.00640672771794	0.153875280256	1.7405859572e-14	NA	11	47	47	-0.375520377794	-0.0406013058136	0.707273494164	0.00544424309856	0.104837521266	1.19725022787e-15	NA	6	16	16	-0.246742866683	-0.0204979697193	0.8051072292	0.0171604221676	0.193683839078	1.24631671303e-29	NA	16	97	97	-0.705159326695	-0.023200060324	0.480711089841	0.0810535628606	0.148779750631	1.15455637274e-43	NA	49
ENSG00000116698.16	SMG7	-1.4472762176	-0.0302688544325	0.147819577229	0.0813416409609	0.141524806083	9.27474651019e-10	NA	27	125	125	-1.20089929541	-0.0394621575387	0.22979026762	0.0674662169281	0.5391362786	7.15996794236e-67	NA	10	42	42	-1.01978127774	-0.0209963101522	0.307832204387	0.149999897801	0.485095346635	3.89034458489e-96	NA	14	28	28	-1.05847315478	-0.0282846664326	0.289839783313	0.0859126986028	0.462947345659	7.28063452248e-89	NA	23	82	82	-0.93776162401	-0.0232246377649	0.348366926845	0.120569402406	0.476039512525	6.86655831212e-182	NA	46
ENSG00000188636.3	LDOC1L	-1.44695494681	-0.297896859556	0.147909542278	0.00771952845972	0.0845640061522	7.71101847967e-06	NA	2	17	17	0.857085178907	0.0952467248486	0.391397811533	0.00632227385322	0.0677100158321	5.11806316482e-07	NA	11	34	34	NA	NA	NA	NA	NA	NA	NA	NA	NA	NA	-0.434246499479	-0.0899129486536	0.664109449784	0.00277738313412	0.127918451476	3.17363830927e-19	NA	15	39	39	-0.544138769048	-0.251079827019	0.586345983574	0.00049148233946	0.0498006980006	1.18602769541e-14	NA	7
ENSG00000144034.10	TPRKB	-1.4456252486	-0.13407998662	0.14828234094	0.00953701242254	0.132375197044	8.43219939446e-09	NA	9	39	39	-1.38858192037	-0.0811146306205	0.16495991822	0.0225194943232	0.224329357391	6.42567123884e-22	NA	11	26	26	-1.22702753372	-0.0796543643795	0.21981224245	0.0184574095476	0.175863249421	1.35144718561e-26	NA	16	28	28	-1.52262311949	-0.0872613784522	0.127853022226	0.024268661501	0.174781853299	7.85615199766e-27	NA	12	28	28	-1.37489815055	-0.0484648417396	0.16916302274	0.0607597129025	0.188335028116	6.31845277278e-56	NA	15
ENSG00000167291.11	TBC1D16	-1.4443474581	-0.432778187751	0.148641262415	0.00079746672988	0.124416706404	6.01210075759e-09	NA	5	85	85	NA	NA	NA	NA	NA	NA	NA	NA	NA	NA	NA	NA	NA	NA	NA	NA	NA	NA	NA	NA	-1.08814748108	-0.176775277311	0.276530005465	0.00345912150282	0.0607229044104	1.29331763791e-09	NA	15	49	49	NA	NA	NA	NA	NA	NA	NA	NA
ENSG00000004809.9	SLC22A16	-1.44108003318	-0.0958594134928	0.149562073706	0.00967717001708	0.641738956473	2.91908530288e-63	NA	6	23	23	-0.114106262182	-0.028014451638	0.909153558147	0.00314274371936	0.717902860579	8.76661911301e-118	NA	3	36	36	-1.56650390875	-0.0922517237996	0.117230694226	0.0204614812207	0.719632726647	3.20318100014e-196	NA	9	41	41	-0.216737813253	-0.0051522236036	0.828412677652	0.0108867783183	0.742845318729	2.97811634895e-213	NA	18	69	69	-0.934838242527	-0.0654294300251	0.349871667873	0.0128636608874	0.755917777974	0	NA	21
ENSG00000121481.6	RNF2	-1.44104421139	-1.49275517644	0.14957219291	0.000168236166864	0.0425719046338	0.00182500766267	NA	1	8	8	NA	NA	NA	NA	NA	NA	NA	NA	NA	NA	NA	NA	NA	NA	NA	NA	NA	NA	NA	NA	NA	NA	NA	NA	NA	NA	NA	NA	NA	NA	-2.27954617003	-273.335619226	0.022634618685	7.08163921213e-09	0.010292049969	0.000554324580388	NA	2
ENSG00000169313.9	P2RY12	1.44005089808	0.0363697490183	0.149852999514	0.0876155677681	0.173930429479	4.00611408939e-11	NA	26	58	58	1.07559673163	0.028190934708	0.282107649773	0.130718439815	0.335580183121	3.49829989759e-34	NA	19	32	32	1.66610419625	0.0348688846575	0.0956926629054	0.153959538638	0.335732411162	7.74723894635e-56	NA	19	52	52	1.05378518822	0.022144844416	0.291981276328	0.169305849313	0.340691847696	6.46011925773e-58	NA	11	28	28	1.18004372561	0.0212915621684	0.237982824539	0.211822160831	0.344807291031	3.53923922444e-116	NA	24
ENSG00000164414.12	SLC35A1	-1.43901789673	-0.158161168245	0.150145452183	0.00560265576991	0.0688923567176	4.4412835426e-05	NA	12	58	58	0.258305951494	0.0311401722511	0.796170793461	0.00471219740422	0.0367639743312	0.000312124700169	NA	9	27	27	-0.00542777629165	0.000978869715319	0.995669282362	0.0292214195702	0.127970558928	5.66860827817e-19	NA	27	56	56	0.396175197687	0.0412403081939	0.691975786958	0.00680264615049	0.0621483800774	8.89441183702e-10	NA	10	32	32	0.211174811685	0.0108950986745	0.832750864909	0.0244910383653	0.11526654898	3.51110060874e-33	NA	18
ENSG00000154781.11	CCDC174	-1.43896936681	-0.110356745307	0.150159202169	0.019092899337	0.0529782427781	0.000475115536697	NA	7	12	12	-0.608506026215	-0.0457722823317	0.542851910381	0.0128058860754	0.0315822094898	0.000903511504229	NA	8	18	18	-0.25950533938	-0.0867187924108	0.795245362868	0.000601502255932	0.0213813529048	0.000414169225395	NA	2	6	6	-1.31070338836	-0.106719968124	0.189957993479	0.0244637983792	0.0490330145852	5.83682801364e-08	NA	21	58	58	-1.05738483005	-0.127791422565	0.290335992019	0.00819099945313	0.0521250425301	3.34185766643e-15	NA	12
ENSG00000182827.8	ACBD3	1.43861212298	0.0624762985694	0.150260449645	0.00460725273917	0.103074897867	8.13730416767e-07	NA	6	14	14	NA	NA	NA	NA	NA	NA	NA	NA	NA	NA	-2.03706122951	-0.287122679701	0.0416439065092	0.00399363527636	0.0155301869297	0.00280138045133	NA	9	23	23	-1.85375921249	-0.179270801649	0.0637736161847	0.0113690670965	0.0419059301651	4.66843832114e-07	NA	11	36	36	-1.54426604067	-0.269491829632	0.12252389585	0.00343012951627	0.0546719137652	5.40828354419e-16	NA	4
ENSG00000055044.6	NOP58	1.43846395622	0.23360995666	0.150302457273	0.00166571938075	0.141712371509	2.61166943661e-09	NA	2	21	21	-0.198625085954	-0.0157845500987	0.842556028826	0.00249098559443	0.278473831722	2.62513488139e-29	NA	7	44	44	1.11648795498	0.072452184507	0.2642133232	0.0171971296305	0.262621513981	1.75054588414e-41	NA	16	55	55	1.43942647287	0.168611478022	0.150029728339	0.00528248842546	0.260667340324	1.58621428987e-41	NA	9	33	33	1.21400650094	0.102726180037	0.224745241686	0.0105927981736	0.269096829021	4.33196638871e-85	NA	6
ENSG00000114544.11	SLC41A3	1.43750109747	0.271633309761	0.150575661209	0.00309640181428	0.798555284859	9.56680829273e-104	NA	8	55	55	1.6426630325	0.09039243561	0.100452671405	0.0247669846914	0.724195037946	5.71036507e-120	NA	11	67	67	1.76415170985	0.114603130961	0.0777064404493	0.0155879518663	0.761354449861	6.75833101333e-224	NA	13	66	66	1.21819800961	0.105805835931	0.223148735857	0.0112777683535	0.78777054504	2.57422957163e-249	NA	22	90	90	0.693267557846	0.0568132304955	0.488141658448	0.012287711918	0.78331069585	0	NA	32
ENSG00000087191.8	PSMC5	-1.43739390373	-0.234522664176	0.150606100032	0.00196700633816	0.0277418561051	0.0111961497318	NA	1	18	18	NA	NA	NA	NA	NA	NA	NA	NA	NA	NA	NA	NA	NA	NA	NA	NA	NA	NA	NA	NA	NA	NA	NA	NA	NA	NA	NA	NA	NA	NA	1.12109070033	0.242118325934	0.262249256774	0.0023677808466	0.017127147445	7.47341245053e-06	NA	7
ENSG00000085788.9	DDHD2	1.43709049178	0.0826922467465	0.150692282567	0.014474160817	0.0510659468625	0.000442622199984	NA	16	58	58	NA	NA	NA	NA	NA	NA	NA	NA	NA	NA	NA	NA	NA	NA	NA	NA	NA	NA	NA	NA	0.518549170003	0.117752615574	0.604075163061	0.00118407149797	0.013638014947	0.00502339968204	NA	3	14	14	NA	NA	NA	NA	NA	NA	NA	NA
ENSG00000138413.9	IDH1	-1.43679838359	-0.0996192877425	0.150775289839	0.012275257159	0.0581923289975	0.000261424685643	NA	5	50	50	-0.790062606335	-1.2507806573	0.429491206659	3.4141988361e-05	0.0153475904999	0.0198786607973	NA	1	6	6	NA	NA	NA	NA	NA	NA	NA	NA	NA	NA	-1.71906353688	-0.36186972381	0.0856028033305	0.00171361066373	0.0201601162866	0.000594150372368	NA	6	31	31	-1.96486723068	-0.364003614726	0.0494296063494	0.00247949255678	0.0184259400816	3.37339630098e-06	NA	5
ENSG00000119004.10	CYP20A1	1.43647760694	0.238440813415	0.150866483865	0.00203884769726	0.0281815531048	0.0117069033801	NA	7	27	27	NA	NA	NA	NA	NA	NA	NA	NA	NA	NA	NA	NA	NA	NA	NA	NA	NA	NA	NA	NA	NA	NA	NA	NA	NA	NA	NA	NA	NA	NA	-0.660426459645	-0.0719539826959	0.508980196934	0.00585480591861	0.0156010569803	1.90108983881e-05	NA	7
ENSG00000164465.14	DCBLD1	1.43431017858	0.0537039809599	0.15148376693	0.0546227890564	0.320966056599	1.54836515367e-21	NA	13	62	62	1.4720056946	0.0401724665847	0.141019339811	0.0906363159636	0.370236982424	3.75353703217e-39	NA	18	43	43	1.54235745556	0.0590541216559	0.122986754052	0.0416628608204	0.409875401913	2.02672683235e-74	NA	7	29	29	1.6382406509	0.0504776229722	0.101371502723	0.074776935643	0.366283320853	3.59970804741e-63	NA	16	48	48	1.6248238726	0.0492654019256	0.104200092819	0.0726587365828	0.404855092763	1.72988968581e-143	NA	9
ENSG00000166822.8	TMEM170A	-1.4332354286	-0.267968403495	0.151790568079	0.00229634369673	0.254218223053	1.03457843177e-16	NA	3	12	12	2.60301101498	0.867006561609	0.00924089846847	0.000761358691081	0.192987159449	1.54583274963e-19	NA	2	34	34	1.21779176725	0.138572778369	0.223303113652	0.00724347082962	0.103125069843	8.01839287881e-16	NA	13	57	57	-1.78104376793	-1.15467567686	0.0749053008956	0.000165556969221	0.253177000915	4.60244448883e-40	NA	1	6	6	0.470777043931	0.289128180553	0.637799959442	0.000211355987724	0.194773839212	4.62006002167e-59	NA	2
ENSG00000167920.4	TMEM99	-1.43119455409	-0.517440638014	0.152374463921	0.00101160049547	0.354674957826	1.75805621943e-24	NA	7	65	65	0.051375579773	-0.00648689393315	0.959026243587	0.0162497932581	0.136493218608	9.04580629395e-13	NA	16	60	60	-2.32410672729	-0.0879644501991	0.0201197745858	0.0401438808212	0.134655884478	4.95711587805e-20	NA	21	49	49	-1.47462342674	-0.0701661010434	0.140313813043	0.0346957039064	0.232329721715	1.40335616031e-36	NA	33	119	119	-2.18917364335	-0.0838784969261	0.0285842215492	0.0528705139239	0.202111451987	3.30688140117e-61	NA	32
ENSG00000146109.3	ABT1	1.4298465187	0.138529109958	0.152761074438	0.00676656213649	0.0270208284411	0.0122212993382	NA	6	11	11	-1.58527190474	-0.248508305539	0.112904569542	0.00216232668261	0.0856893309349	2.05866519963e-08	NA	10	58	58	-1.38699040112	-0.102467422761	0.165444689831	0.0123900888478	0.104866495637	6.94689577949e-16	NA	7	26	26	-1.65817475319	-0.145219166694	0.0972821990638	0.00401293047909	0.0467717246305	1.15172014572e-07	NA	1	12	12	-2.39360012904	-0.371207552624	0.0166839267756	0.00242105782928	0.096463430859	1.12331021616e-27	NA	4
ENSG00000147883.9	CDKN2B	-1.42809910483	-0.0318198762166	0.153263335141	0.155162517681	0.269938739846	5.4436929078e-18	NA	14	67	67	-1.57929885294	-0.0371370599666	0.114267524843	0.13530439607	0.240163318932	3.60770738292e-23	NA	6	24	24	-0.905912163128	-0.0163438737183	0.364982345907	0.201863982148	0.307865546728	5.45299686316e-51	NA	7	7	7	-1.25365630599	-0.0329816362681	0.209966955961	0.153448825797	0.254222231766	1.69606876379e-40	NA	12	34	34	-0.794060240534	-0.0150070300284	0.427160362537	0.19358319014	0.266626821885	3.55892186265e-84	NA	17
ENSG00000160932.6	LY6E	1.42640578984	0.348202704485	0.153751243412	0.00130468298889	0.11072809843	2.575298591e-07	NA	3	26	26	1.37080750632	0.344364636335	0.170434970369	0.00123454409452	0.0740568461742	2.4807644575e-07	NA	6	32	32	0.949967792595	0.190025886868	0.342128618033	0.00226057100867	0.0142216677731	0.00413082540664	NA	13	48	48	1.21763636603	0.148233364617	0.223362188497	0.00368452197868	0.171058071914	3.85957944743e-26	NA	5	39	39	1.56127253979	0.131157257729	0.118459459844	0.00970608711169	0.109206033994	1.85480771643e-31	NA	10
ENSG00000239672.3	NME1	-1.42359536705	-0.142023588756	0.154563637759	0.0104395745641	0.207876053817	2.00996306146e-13	NA	5	27	27	-1.63032440092	-0.442672838709	0.103032953081	0.000978621350873	0.226818842475	9.60539321968e-22	NA	2	11	11	-1.39658966278	-0.0826651425906	0.162537000609	0.0213177061678	0.322715304447	2.61650315217e-53	NA	12	35	35	-2.18556666145	-0.415952322738	0.0288473239387	0.00248500452753	0.254633604889	1.21485521161e-40	NA	6	26	26	-1.36633806561	-0.156536545859	0.171832878489	0.00669015694667	0.279152095075	1.69163880956e-88	NA	11
ENSG00000167766.13	ZNF83	1.42205118833	0.0328483986364	0.155011391408	0.145095809575	0.336851658289	3.53066263292e-23	NA	25	90	90	1.34847773819	0.0605973172652	0.177504775591	0.0518550007535	0.365542117326	5.24069460342e-38	NA	4	30	30	1.40639896157	0.057088298539	0.159605688471	0.0559029337144	0.499975187066	2.0384375479e-97	NA	8	71	71	1.34922463182	0.0329594732972	0.177264825321	0.160272233857	0.420900325455	4.25989855071e-78	NA	17	61	61	1.36110506514	0.0280480844352	0.17348048921	0.236631967981	0.497678592544	4.46292555105e-195	NA	27
ENSG00000011376.5	LARS2	-1.42116373546	-0.137864435146	0.155269164626	0.00567345038196	0.0940840849337	2.55593204797e-06	NA	7	29	29	NA	NA	NA	NA	NA	NA	NA	NA	NA	NA	-0.885483377576	-0.133253747122	0.375895980895	0.00324647313293	0.0460147168648	2.0903869729e-07	NA	7	38	38	-1.21752046842	-0.0956107172464	0.223406253553	0.0115062601346	0.0620358184569	1.15402328706e-09	NA	9	29	29	-1.04875177713	-0.0736803873288	0.294292377137	0.0185298437441	0.0955366498718	2.21986631504e-27	NA	19
ENSG00000132024.13	CC2D1A	-1.42085372259	-0.134854183651	0.155359288902	0.00619738748112	0.0461949160346	0.00107401186576	NA	10	37	37	NA	NA	NA	NA	NA	NA	NA	NA	NA	NA	NA	NA	NA	NA	NA	NA	NA	NA	NA	NA	NA	NA	NA	NA	NA	NA	NA	NA	NA	NA	NA	NA	NA	NA	NA	NA	NA	NA
ENSG00000108395.9	TRIM37	1.42047407783	0.10507334582	0.155469710051	0.0128903765754	0.141375595065	3.32291306925e-09	NA	10	27	27	1.14712421026	0.082464262779	0.251330289212	0.0138052314122	0.0693608616063	5.9344415378e-07	NA	12	29	29	1.13262757625	0.071070617586	0.257370683127	0.0155628699594	0.086885541058	4.7541315008e-13	NA	15	42	42	1.35492692672	0.0596970966428	0.175440839677	0.0363031740742	0.159710578911	3.2372883813e-24	NA	8	37	37	1.10466516147	0.0411536689969	0.269304704569	0.0428919331608	0.140470553737	3.97694419646e-41	NA	15
ENSG00000116209.7	TMEM59	-1.42039520615	-1.26576284951	0.155492657656	0.000106493301368	0.21476715246	6.64460695989e-14	NA	2	14	14	-0.43475727851	-0.0776546477569	0.663738617548	0.00297018004733	0.119986437793	6.04248264461e-13	NA	2	18	18	0.146828544857	0.0163527031248	0.883267353322	0.00879635335907	0.0327965963815	1.20128787573e-05	NA	25	93	93	0.560728585145	0.1159323719	0.574982577319	0.00249834459683	0.172066847873	4.52415976653e-26	NA	6	25	25	0.904765543734	0.229991634864	0.365589609318	0.00215712281345	0.119134222657	1.56727178223e-34	NA	4
ENSG00000135549.9	PKIB	-1.42002304083	-0.0533044831415	0.155600973326	0.0522283776465	0.119868222396	3.76586992823e-08	NA	16	24	24	-0.790856185581	-0.0476330941135	0.429027918602	0.0261772861774	0.176184220278	1.57567052305e-16	NA	9	27	27	-0.72843210797	-0.0329987462287	0.466349114442	0.0310673578822	0.132814249236	1.08102567173e-19	NA	24	68	68	-0.994049332774	-0.0487520707617	0.320198850622	0.041370722066	0.208064033671	1.7439393916e-32	NA	7	14	14	-0.852479433121	-0.0420623614986	0.393948049364	0.0346715947835	0.170929177942	1.05765895367e-50	NA	23
ENSG00000160961.7	ZNF333	-1.41932849181	-0.0526130703846	0.155803269287	0.0514148606894	0.353155123586	1.47558673835e-24	NA	9	30	30	-0.626375143809	-0.0177167536185	0.531068909072	0.121265886682	0.389122525402	6.82523609859e-42	NA	20	79	79	-1.1937071356	-0.039575146524	0.232592548273	0.0620847128719	0.310777116397	1.34183105222e-51	NA	13	46	46	-1.20394806283	-0.029750731311	0.228609653374	0.122967014323	0.410002462023	1.639142053e-74	NA	15	51	51	-1.20591446476	-0.0283393084656	0.227850472718	0.130036922385	0.368823008145	5.92290902295e-127	NA	16
ENSG00000100284.15	TOM1	-1.41784912321	-0.0401872808249	0.156234818815	0.0959430483653	0.188981105353	9.10963315447e-13	NA	4	13	13	-1.55663677709	-0.0350735202281	0.119556746935	0.11961858353	0.206230159769	4.61364501008e-20	NA	24	55	55	-1.94567223302	-0.0555895751763	0.0516941241182	0.0752331276299	0.152103456932	1.12299134519e-22	NA	14	30	30	-1.30677513115	-0.0287492008029	0.191289093589	0.140635968276	0.245012461779	1.54382102344e-38	NA	8	16	16	-1.45465897879	-0.0312709198361	0.14576369434	0.145471653468	0.21575907557	1.42699056535e-65	NA	16
ENSG00000118705.12	RPN2	1.41678969935	0.106663017932	0.156544422193	0.0100410560434	0.0173368955701	0.0458275509045	NA	6	12	12	3.44490273043	0.266760859336	0.000571264924384	0.0111977158526	0.0218047101815	0.00600509702801	NA	19	55	55	1.70715981357	0.0988825948878	0.0877923521383	0.0181682931322	0.0975177050388	1.6816617527e-14	NA	20	40	40	2.09763690616	0.200975658534	0.0359372323041	0.00732053306849	0.0301110007058	2.26350949244e-05	NA	5	8	8	2.15322755318	0.0957236010345	0.0313007992456	0.033395003559	0.0816741447239	1.37976186578e-23	NA	19
ENSG00000204310.6	AGPAT1	-1.41361427953	-0.733095989541	0.157475186295	2.00595002143e-05	0.0434127126677	0.0015281673895	NA	2	27	27	-1.76366183338	-0.431452183475	0.0777889305576	0.000905502117919	0.0436198560107	8.68027932672e-05	NA	2	16	16	0.693144703479	0.339988125914	0.488218745931	0.00164830243773	0.110940464441	6.9801455748e-17	NA	5	20	20	-2.37221299402	-0.407883402825	0.0176818943818	0.0026779118751	0.0420897182705	4.5199217388e-07	NA	2	19	19	-0.818505898587	-0.0592624819497	0.413068375283	0.0043619534813	0.124262334627	3.17482960701e-36	NA	6
ENSG00000139174.6	PRICKLE1	1.4123253568	0.0863037378109	0.157854183531	0.0169893938877	0.0445409555803	0.00148602889237	NA	7	25	25	0.910348893837	0.0249866001762	0.362638540728	0.179296562573	0.395301267659	1.15948239842e-42	NA	19	85	85	1.55601890203	0.0343478063089	0.119703597685	0.172140783017	0.279279977547	1.11329679579e-44	NA	24	65	65	1.20110786102	0.0308588768812	0.229709364086	0.151351235926	0.297110750032	9.98925530903e-49	NA	11	54	54	1.457633439	0.029742442057	0.144941607503	0.220682793842	0.303793345618	8.31037135488e-100	NA	32
ENSG00000187994.9	RINL	1.41219056214	0.163404273351	0.15789385868	0.00480234223103	0.0172256883116	0.0450960401539	NA	8	44	44	-0.733819765919	-0.112077518559	0.463058592197	0.00330644790841	0.0553480611372	9.14715385045e-06	NA	6	38	38	0.937168398075	0.252508320317	0.348671942667	0.00115316933795	0.0546479825158	1.31578907376e-08	NA	5	34	34	-0.29206052069	-0.0073815349653	0.770240351227	0.00814064882758	0.100649436079	3.46239459192e-15	NA	18	97	97	-0.474257854627	-0.0118810095773	0.635316041545	0.0449902339581	0.0746824604615	1.20022845253e-21	NA	47
ENSG00000122779.12	TRIM24	-1.41174461757	-0.049072878866	0.158025170799	0.0504747407318	0.284689224416	6.2037392681e-19	NA	15	89	89	-1.73340335753	-0.0877926822371	0.0830240012488	0.0228212072765	0.403542295397	1.73857892187e-44	NA	6	25	25	-1.81899459841	-0.106534303331	0.0689122541701	0.0254732942763	0.497180789739	1.13461009137e-96	NA	10	33	33	-1.23787975373	-0.0323731241691	0.215760650529	0.0675442671671	0.476264238208	2.94781687714e-93	NA	22	94	94	-0.902627232848	-0.0284084111367	0.366723768132	0.0671074667851	0.499235280523	2.23441099768e-196	NA	35
ENSG00000135763.5	URB2	1.41174232881	0.148059650459	0.158025844955	0.00557764590275	0.0749919839797	2.84847419778e-05	NA	5	31	31	-0.0466949376176	-0.00944902582651	0.962756365143	0.00296602611038	0.164033596634	2.14114881532e-15	NA	3	12	12	-0.725080026488	-0.345826287113	0.468402937015	0.000337241040676	0.125430461441	8.93649849243e-19	NA	2	13	13	0.0272081814134	-0.00529046046544	0.978293690299	0.00327008377823	0.177006785568	6.80404287433e-27	NA	5	17	17	-0.433957759292	-0.146205262804	0.664319115323	0.00161708264035	0.167312314072	3.99541955937e-49	NA	5
ENSG00000075239.9	ACAT1	-1.41168120733	-0.316743368589	0.158043849189	0.00140320515926	0.0325383305295	0.00628459209141	NA	3	11	11	-1.14038050175	-0.68904815023	0.25412781255	0.000199824515913	0.153240836368	2.17955696642e-14	NA	1	7	7	-0.77931445837	-1.07307646183	0.435794499743	3.50487206583e-05	0.150135933155	1.63828956207e-22	NA	1	18	18	-2.57168521342	-0.499143916796	0.0101204865337	0.00231189104412	0.148862874223	1.59107424162e-22	NA	4	22	22	-0.140225356324	-0.0454622961894	0.888481938382	0.00281759161362	0.152345148136	1.91744407471e-44	NA	9
ENSG00000135334.7	AKIRIN2	1.41006528292	0.12709006701	0.158520407248	0.00952496640277	0.103156408028	5.67437952432e-07	NA	8	21	21	0.784612930926	0.215262525823	0.432680546168	0.000689746174881	0.0171446218875	0.0138616503655	NA	12	40	40	1.35339005207	0.0885149876657	0.175931053813	0.0129219615182	0.101992537204	3.5154719523e-15	NA	17	47	47	1.43039395764	0.118528294123	0.15260398149	0.00855831976682	0.081003222151	1.78928439665e-12	NA	7	30	30	1.64103818215	0.104592476461	0.10078948954	0.0152514880267	0.0869479402137	4.40764820263e-25	NA	18
ENSG00000175334.3	BANF1	-1.40938820617	-0.572892608027	0.158720409487	0.000404161634495	0.161015676093	1.25607777833e-10	NA	3	23	23	1.18073371548	0.189016327298	0.237708523327	0.00304498535459	0.233710137403	2.56392697097e-22	NA	8	53	53	-1.38716924144	-0.131941413271	0.165390162245	0.00750504531558	0.194900207124	1.43503222886e-29	NA	15	48	48	-1.86075022939	-0.191397898904	0.0627794569506	0.00696704703779	0.268831252348	7.7748686137e-43	NA	13	50	50	-1.82386334713	-0.19061060152	0.0681727340921	0.00732831698192	0.238904244511	2.21881541012e-73	NA	4
ENSG00000186162.6	CIDECP	1.40827441574	0.761754992573	0.159049828371	0.000314580630031	0.0440525961478	0.00135679426538	NA	6	20	20	NA	NA	NA	NA	NA	NA	NA	NA	NA	NA	NA	NA	NA	NA	NA	NA	NA	NA	NA	NA	0.130287838504	0.0144468296688	0.896338701523	0.00337458131594	0.0722821024469	3.66801633572e-11	NA	18	58	58	0.648620499849	0.274403525722	0.516583701792	0.000817702019865	0.0269311547589	1.9118815914e-08	NA	11
ENSG00000137770.9	CTDSPL2	-1.40740763194	-0.185690460293	0.159306549418	0.000666832116384	0.434742194019	1.3178155762e-35	NA	8	58	58	NA	NA	NA	NA	NA	NA	NA	NA	NA	NA	NA	NA	NA	NA	NA	NA	NA	NA	NA	NA	0.0582372510372	0.0342774200934	0.953559649024	0.000457683232419	0.377331522689	3.47342626033e-66	NA	2	45	45	0.409477302763	0.0712844063164	0.682189420139	0.00714845320279	0.204972215009	4.50980595227e-62	NA	12
ENSG00000066654.8	THUMPD1	-1.40734378682	-0.0754405805485	0.159325471237	0.0318858600711	0.0797156207747	1.1513332268e-05	NA	7	43	43	-1.69297848599	-0.0768057117217	0.0904595623724	0.0337279774485	0.148520414323	7.96440499458e-14	NA	17	41	41	-1.53248057505	-0.0636909583299	0.125403887468	0.0401289876278	0.240240441965	1.77351980792e-37	NA	18	46	46	-1.83783941726	-0.0795818804186	0.0660860714082	0.0360671754571	0.142876775526	1.60492942488e-21	NA	15	67	67	-1.98516351161	-0.140351091835	0.0471262824832	0.0170160347087	0.189453940922	1.27837937975e-56	NA	20
ENSG00000168411.9	RFWD3	-1.40613950508	-0.0631450265907	0.15968270354	0.0193423631141	0.233835804067	3.99146728755e-15	NA	28	87	87	-1.95593128586	-0.114975561814	0.0504732492351	0.0197895317315	0.422218663339	1.93964413077e-46	NA	7	33	33	-2.35569707568	-0.348235118913	0.0184879873124	0.00360980782611	0.432160253591	2.69032795624e-78	NA	5	29	29	-1.7541728331	-0.106152364786	0.0794008967518	0.018702282932	0.386213184107	6.26805558347e-68	NA	18	70	70	-1.83806100365	-0.113498107981	0.0660534166448	0.0186744868435	0.403728902996	1.00840002174e-143	NA	11
ENSG00000223547.5	ZNF844	-1.40557488413	-0.485758765402	0.159850398406	0.00523469620153	0.19422292558	1.97309028876e-12	NA	4	37	37	1.49913536703	1.73721311647	0.133838518178	5.11798775951e-05	0.0153675379109	0.019742031657	NA	2	16	16	-1.34638026711	-0.16787456717	0.178179911481	0.00456952113731	0.0169837236018	0.00171179281777	NA	7	27	27	NA	NA	NA	NA	NA	NA	NA	NA	NA	NA	-2.0688927106	-0.600101246944	0.0385561557758	0.00230049387145	0.0365345713423	4.08396488107e-11	NA	7
ENSG00000095261.9	PSMD5	-1.40417852923	-0.185800702419	0.160265693745	0.00294819528032	0.0492015100004	0.000632524067462	NA	5	50	50	-4.10942787229	-0.241144455835	3.96640573337e-05	0.0221840773287	0.200202881066	4.57905361e-19	NA	9	21	21	-3.79525191363	-0.134670389824	0.000147493617467	0.0547075226046	0.166179519285	2.69072084489e-25	NA	9	19	19	-2.91799811658	-0.448425500575	0.00352286477772	0.00382416953372	0.198069607795	1.12568501068e-30	NA	7	21	21	-1.20139200127	-0.171448619957	0.229599177416	0.00370062174622	0.206833342133	8.01417703223e-63	NA	14
ENSG00000169230.5	PRELID1	1.40355467774	0.0665562644303	0.160451499219	0.0350841210017	0.205001485393	1.90442044689e-13	NA	12	45	45	1.37662730117	0.0459910944592	0.168627505645	0.096888689492	0.3788155703	7.79611751219e-40	NA	16	47	47	2.03883054526	0.196395235662	0.0414669426538	0.0066813241109	0.16915055676	7.05496069816e-26	NA	17	46	46	1.22314194896	0.0482209196941	0.221276086869	0.0854296129066	0.417632602889	1.58201214642e-75	NA	20	60	60	1.35259150874	0.094062056441	0.176186166634	0.020364642956	0.41082338315	3.37727270371e-146	NA	19
ENSG00000101474.7	APMAP	1.40129328875	0.117820430058	0.161126387277	0.0112433362975	0.104169386559	7.40557924584e-07	NA	9	85	85	NA	NA	NA	NA	NA	NA	NA	NA	NA	NA	0.197582657146	0.0255782104611	0.843371604893	0.00193586367749	0.0287784712007	4.7508309415e-05	NA	8	33	33	1.35709407974	0.139591298469	0.174751319347	0.00435573852197	0.020813980353	0.000376515142782	NA	9	55	55	0.0370984972489	0.017673863547	0.970406470227	0.000956771040663	0.0247092449171	7.20174439981e-08	NA	9
ENSG00000143499.9	SMYD2	1.40046370029	17.1639288565	0.161374506195	4.16789871107e-07	0.0786281512692	8.54782060879e-06	NA	1	17	17	-1.18360280461	-0.143340323195	0.236570329675	0.00484177115834	0.0293452158667	0.00131809495584	NA	9	21	21	0.490213876546	0.0410269677119	0.623982562431	0.00875085372414	0.100754137227	3.96634807276e-15	NA	5	15	15	-1.23062387378	-0.153029624918	0.218463571944	0.00522386594832	0.105591431967	3.09306604416e-16	NA	13	36	36	-0.845146201546	-0.073281567842	0.398029215275	0.0108505574998	0.129625216829	1.57621655496e-37	NA	25
ENSG00000104320.9	NBN	-1.40044838332	-0.176388763905	0.161379090009	0.00367222200265	0.061949882836	0.000153605137182	NA	4	56	56	-1.50934073189	-0.0744555841128	0.131211730667	0.03482442796	0.11978508118	1.59754639732e-11	NA	11	17	17	-1.22243518356	-0.0538999855073	0.22154310098	0.0353070407682	0.105201647607	8.1237138339e-16	NA	10	16	16	-1.57737423191	-0.0706901469662	0.114709440975	0.0384845378158	0.166093130477	4.55958434015e-25	NA	10	36	36	-1.05313791285	-0.0469320194396	0.292277788969	0.0512665403753	0.183463574723	2.28936589999e-54	NA	20
ENSG00000157379.9	DHRS1	1.40029323829	0.0505920223848	0.161425524838	0.120232255483	0.572607580573	3.23738644051e-49	NA	32	86	86	0.970885314142	0.0316437459096	0.33160539208	0.0579760002636	0.399982549989	1.10531237409e-45	NA	23	71	71	1.12227917763	0.0356484701364	0.261743756644	0.0743788672768	0.450792688641	5.3867413394e-84	NA	26	64	64	1.46856275713	0.0412262512006	0.141951422627	0.126643477747	0.611536250458	4.08878494075e-140	NA	35	91	91	1.56641264181	0.0397432918402	0.117252045288	0.135089297151	0.559796301752	2.25189900183e-237	NA	50
ENSG00000124104.14	SNX21	-1.39870848739	-0.802347976711	0.161900418034	0.00023754975979	0.0219862869949	0.024715857666	NA	4	15	15	-0.0808231590648	-0.0107633812347	0.935582590049	0.014497284257	0.183291291493	1.48062730777e-17	NA	13	63	63	0.946181859346	0.152586715325	0.34405583711	0.00247520273964	0.0344820254405	7.65937928318e-06	NA	7	20	20	0.494054714379	0.0875772582068	0.62126753888	0.0253917929813	0.173536365693	2.98576499155e-26	NA	27	114	114	0.673712162896	0.10569301724	0.500494327624	0.0123695534416	0.10788214716	5.81193231478e-31	NA	11
ENSG00000043514.11	TRIT1	-1.39813797097	-0.209428513335	0.16207163933	0.000583427303692	0.118069998885	5.88560994028e-08	NA	3	51	51	-0.906653609906	-0.1123255598	0.364590002423	0.00334327862619	0.3368024604	1.88719530921e-35	NA	4	34	34	-1.24840136566	-0.097709661103	0.211884109155	0.0120069169556	0.432032770247	1.66485439063e-78	NA	8	41	41	-0.915135689749	-0.120647270583	0.360120400767	0.00230966170156	0.277965068491	7.4745387047e-45	NA	9	52	52	-1.03947069047	-0.084871872749	0.298585882383	0.00874754069956	0.374006547047	3.50049892639e-129	NA	22
ENSG00000067064.6	IDI1	-1.39697805648	-0.0556515175743	0.162420169944	0.0287419868758	0.0210573243906	0.0294474287931	NA	29	168	168	NA	NA	NA	NA	NA	NA	NA	NA	NA	NA	NA	NA	NA	NA	NA	NA	NA	NA	NA	NA	-0.747981603628	-0.711765909769	0.454471253901	7.23002796683e-05	0.0289488810061	3.44450756871e-05	NA	3	8	8	NA	NA	NA	NA	NA	NA	NA	NA
ENSG00000111845.4	PAK1IP1	1.39683216288	0.186146225643	0.162464047996	0.00511564279146	0.148202207203	1.36996329739e-09	NA	8	41	41	NA	NA	NA	NA	NA	NA	NA	NA	NA	NA	-0.547311868882	-0.0901119157762	0.584164491094	0.00628408875161	0.0266727768779	8.45228379517e-05	NA	15	43	43	1.55793664994	0.222836713241	0.119248266158	0.00350405932367	0.0825176254296	1.47918789528e-12	NA	6	45	45	0.929857621792	0.0737823070712	0.352444807268	0.00833146124186	0.0527258913102	1.61173305429e-15	NA	20
ENSG00000103111.10	MON1B	-1.39405968244	-0.185556611123	0.16329958276	0.00487175354234	0.0741525474379	3.19064994034e-05	NA	5	21	21	1.72194718333	0.453030175112	0.0850790866364	0.000940597036853	0.0975912518604	1.86233393772e-09	NA	2	9	9	1.93124732703	0.199985741702	0.053452473804	0.00611068716237	0.126867564965	2.20464964362e-19	NA	7	33	33	-0.007784955663	-0.0186282070021	0.993788566811	0.00348566227397	0.120298082222	3.41161567073e-18	NA	12	38	38	1.82547993766	0.261253130797	0.0679286359921	0.00349326199803	0.154251954388	4.51773953302e-45	NA	7
ENSG00000095015.5	MAP3K1	1.393326621	0.0439283634462	0.163521044065	0.0313285924677	0.0472167278005	0.00109670038153	NA	19	62	62	NA	NA	NA	NA	NA	NA	NA	NA	NA	NA	NA	NA	NA	NA	NA	NA	NA	NA	NA	NA	-0.138582430508	-0.0105483601093	0.889780127751	0.00820483316247	0.0231314244173	0.00024283375171	NA	13	29	29	0.094238342555	0.0161964069362	0.924919827332	0.00314199911833	0.0175097723541	5.92152457333e-06	NA	4
ENSG00000239697.6	TNFSF12	1.39327540719	0.128848679668	0.163536524454	0.0106371381419	0.179741478024	2.06243305719e-11	NA	13	61	61	2.36512034404	1.28635250234	0.0180242129295	0.000234564129081	0.214371836116	3.17952391539e-20	NA	4	18	18	2.32266909737	0.0522426744948	0.0201969356114	0.142996245685	0.322341646048	2.17979583215e-53	NA	14	67	67	-0.110564890702	-0.0658696907616	0.911961389897	0.0013222274262	0.219285910889	2.93797813025e-34	NA	3	25	25	2.1243318331	0.0881515850794	0.0336424056552	0.050296178656	0.236551530917	6.77525519633e-75	NA	31
ENSG00000196154.7	S100A4	-1.39300271486	-0.136764052558	0.163618969717	0.00200819531027	0.0191097268795	0.0358821753185	NA	3	18	18	NA	NA	NA	NA	NA	NA	NA	NA	NA	NA	NA	NA	NA	NA	NA	NA	NA	NA	NA	NA	NA	NA	NA	NA	NA	NA	NA	NA	NA	NA	NA	NA	NA	NA	NA	NA	NA	NA
ENSG00000168827.10	GFM1	-1.39190547385	-0.0854334333287	0.163951024056	0.0192932288628	0.245373701145	1.30589367933e-16	NA	16	50	50	-1.67600520733	-0.0811107776068	0.0937371726314	0.0293838122643	0.388098314791	3.69642233376e-41	NA	24	70	70	-1.53238414187	-0.0960469669755	0.125427668412	0.0179345498709	0.233404503326	3.94385748724e-36	NA	21	58	58	-1.75132196781	-0.0538465052264	0.079890465776	0.0791624299281	0.363897997121	1.27172238913e-63	NA	25	67	67	-1.85132055703	-0.0567565960268	0.0641234503975	0.0805097778469	0.323398119931	7.87594579849e-107	NA	29
ENSG00000159199.9	ATP5G1	-1.39186632287	-0.199936853645	0.163962881562	0.00326966328703	0.201741873498	6.14246830956e-13	NA	8	39	39	0.634553847696	0.0527796566456	0.525719436791	0.013856483012	0.0810667831827	5.05696851661e-08	NA	3	9	9	0.0884993083744	0.00295494242744	0.929479834021	0.00771073531819	0.137464483972	2.02599490759e-20	NA	10	37	37	0.592848656403	0.0455177958031	0.553282441653	0.0177307755274	0.132716058805	7.1777179849e-20	NA	13	35	35	0.763994277494	0.0671916965802	0.444870652795	0.010914205488	0.160225689493	7.58916372258e-47	NA	10
ENSG00000132274.11	TRIM22	-1.39158146746	-0.349222154465	0.16404917406	0.00390060483638	0.341498638156	3.28194551915e-24	NA	11	40	40	NA	NA	NA	NA	NA	NA	NA	NA	NA	NA	NA	NA	NA	NA	NA	NA	NA	NA	NA	NA	-0.631822192612	-0.0984000019121	0.527503070352	0.00932604947035	0.261235657097	8.75228217054e-43	NA	20	58	58	-0.00475250204461	0.00143530572272	0.996208066268	0.0518401416854	0.165427387623	4.63245431372e-49	NA	48
ENSG00000105281.8	SLC1A5	-1.39018617065	-0.077964525445	0.164472351791	0.0186050977804	0.0551082980416	0.000310925995908	NA	3	22	22	-1.99452305803	-0.145385134816	0.0460949226779	0.0161926421581	0.137391511878	4.32882431619e-13	NA	9	25	25	-1.6508229598	-0.0654034833835	0.0987747304709	0.0459790282761	0.145011239382	1.01798454816e-21	NA	9	31	31	-1.47586979003	-0.0537087814474	0.139978850852	0.0465795149417	0.159406131367	2.51374963064e-24	NA	15	50	50	-1.96885794729	-0.0655964084649	0.0489694057763	0.0643821519575	0.158746118027	1.71480125481e-46	NA	21
ENSG00000134758.9	RNF138	1.38884466062	0.0538105890926	0.16487999134	0.0801299755556	0.466222020797	2.1817058898e-37	NA	8	21	21	2.95163071054	0.0834296173757	0.00316100726245	0.119995885369	0.330182327501	2.99596216935e-34	NA	4	13	13	3.06035343951	0.0570635982367	0.00221075931435	0.19912959596	0.46867158056	8.71826903026e-93	NA	6	10	10	2.74577512567	0.0827740527094	0.00603681266018	0.123557816016	0.428089586923	1.61018774038e-78	NA	4	13	13	2.88431822211	0.0689536200195	0.00392262148028	0.16711858363	0.473168656881	5.94983807812e-181	NA	13
ENSG00000124731.8	TREM1	-1.38511774993	-0.116256269016	0.166016465248	0.0153374928155	0.0246929201709	0.0172929990573	NA	16	80	80	0.297948874544	0.0126150275143	0.7657421845	0.0433837500259	0.175774583211	1.92998044437e-16	NA	19	51	51	0.250341158176	0.0131791719949	0.802323529911	0.0292896813665	0.12188560158	4.53034762311e-18	NA	17	42	42	-0.699039317122	-0.0315155396555	0.484527460142	0.046926576923	0.160309805479	3.65167449948e-24	NA	25	79	79	-0.786439963062	-0.0320743016004	0.431609778796	0.0474470107146	0.207081928849	2.01945547083e-62	NA	25
ENSG00000135686.8	KLHL36	1.38475756676	0.223873001572	0.166126609976	0.00225521664245	0.0578813563144	0.000276586865832	NA	6	30	30	1.78150278316	0.101700151723	0.0748303506262	0.0212639188137	0.302315812926	3.89610595182e-30	NA	4	14	14	1.89308454616	0.0731869614989	0.058346626961	0.054795440592	0.282824538769	2.11073037043e-45	NA	13	38	38	1.86794904056	0.095872029305	0.0617691743337	0.0226000243211	0.279236464506	5.77917594973e-46	NA	4	14	14	1.63906191524	0.0750526060999	0.101200365672	0.0389205094344	0.285961573113	5.87698786454e-91	NA	20
ENSG00000183891.5	TTC32	-1.38401759946	-0.0511643038926	0.166353065864	0.0523114002431	0.427679027876	2.42201763132e-31	NA	22	95	95	-1.44383781777	-0.0507493053687	0.148784601368	0.0706633998938	0.515492917593	4.95854328061e-62	NA	12	52	52	-1.68897856997	-0.0396039999161	0.0912235368169	0.13225467414	0.463530969077	1.19540720431e-87	NA	30	72	72	-1.27895790475	-0.0311776315106	0.200911879929	0.135247937056	0.495027592235	1.31937084228e-97	NA	26	80	80	-1.32929358286	-0.0328122110953	0.183751130571	0.125544067641	0.498640263966	2.06403116424e-195	NA	14
ENSG00000170293.4	CMTM8	-1.38143444067	-0.0994910979684	0.167145422465	0.0172895608279	0.0906493005668	3.87214107688e-06	NA	2	13	13	-1.17902621591	-0.0726914527975	0.238387736936	0.0195407931087	0.0715562913447	3.98041973412e-07	NA	4	13	13	-0.720285498871	-0.0529521527865	0.471349231252	0.0130321867305	0.11671806093	1.99829325869e-17	NA	9	30	30	-1.48983670781	-0.0755086385673	0.136267176691	0.0309112398537	0.0915664142229	6.61095101717e-14	NA	8	23	23	-1.05676633002	-0.0522846698885	0.290618244361	0.0310578308197	0.127775272864	7.8570632864e-37	NA	16
ENSG00000126822.11	PLEKHG3	1.37692576938	0.0456486406861	0.168535199081	0.0820943502979	0.411119457857	3.54198868474e-30	NA	5	13	13	1.31522747755	0.0349873721123	0.188433463088	0.0744156311782	0.392350633613	4.71456362957e-42	NA	4	31	31	1.32144806339	0.0360154187418	0.186352009087	0.0864660085485	0.443300218447	2.22730276832e-81	NA	8	26	26	1.31109436365	0.0341118343075	0.189825884778	0.105466029581	0.433666519903	9.25061000233e-80	NA	7	30	30	1.35477123414	0.0380115788274	0.175490454225	0.0849138509485	0.439991417044	1.24495418449e-162	NA	10
ENSG00000100592.11	DAAM1	-1.37688440879	-0.205840305795	0.16854798831	0.0115452257946	0.303279706035	1.87211228851e-20	NA	12	21	21	-1.53802419915	-0.0929696437346	0.124042698043	0.0370399984544	0.26167992178	2.61915331904e-26	NA	16	68	68	-1.78270007929	-0.0706811096577	0.074635138443	0.0442019899213	0.240527544113	2.31850367434e-37	NA	10	26	26	-1.60420528941	-0.149523384076	0.108668809205	0.0192120188929	0.367285833413	2.48184836286e-63	NA	11	47	47	-1.53782916703	-0.0863518672298	0.124090390043	0.041714896032	0.379212341654	5.13708295461e-131	NA	41
ENSG00000142556.14	ZNF614	1.3744822361	0.300740508137	0.169292021358	0.00184670964778	0.0179660725072	0.0430611912003	NA	8	48	48	0.98665647245	0.0831213707411	0.32381107546	0.0160181701198	0.0545872787191	1.05214427613e-05	NA	20	72	72	0.665734877609	0.154963751557	0.505580576261	0.0012288701236	0.0413481111822	8.66624269269e-07	NA	6	21	21	0.992132733969	0.13559257978	0.321132780337	0.00342495043343	0.0900106220391	1.20052512353e-13	NA	12	48	48	1.20140592832	0.177257817472	0.229593777617	0.00309451678903	0.0592538794577	3.11551981055e-17	NA	11
ENSG00000112977.11	DAP	1.37358327847	0.0612307334506	0.169571091059	0.0389361438787	0.17090249713	2.22141735413e-11	NA	4	4	4	0.836720127174	0.0226170850584	0.402749902926	0.116173825478	0.243510515377	2.66500089463e-23	NA	17	49	49	0.71938232324	0.018725964621	0.471905385251	0.0978076064505	0.224051232519	1.27461469134e-34	NA	9	28	28	0.875826494021	0.0220439708577	0.381124364667	0.134141828719	0.245793224621	6.91748654362e-39	NA	7	13	13	0.793199698832	0.0170526209061	0.427661482966	0.167358576992	0.265183615769	1.80389946371e-83	NA	11
ENSG00000132842.9	AP3B1	1.3730061266	0.153983250627	0.169750442086	0.010504477333	0.134305307822	8.11940253729e-09	NA	10	62	62	1.8867082383	0.321512137727	0.0591995790004	0.00298321833163	0.249092846955	4.89624394804e-24	NA	4	48	48	0.773254500732	0.0367903952221	0.439371777301	0.0291609447682	0.210557042161	2.79735886376e-32	NA	9	37	37	1.59160712452	0.122040227913	0.111473008258	0.0138315038782	0.276438091628	1.00184589194e-44	NA	12	58	58	1.09690491112	0.0435117847168	0.272682961668	0.0530635959975	0.264706989571	4.05483261484e-83	NA	23
ENSG00000151458.7	ANKRD50	1.37213650957	0.233210767138	0.170020945731	0.00288875048698	0.107498521027	2.60367975188e-07	NA	3	7	7	1.61256787942	0.0753662980631	0.106838421587	0.0339932163058	0.171174353502	4.20367843978e-16	NA	7	14	14	1.09583125433	0.170521168513	0.27315262815	0.00236077045118	0.135483183959	2.85162102731e-20	NA	10	39	39	1.63721387245	0.0864006147642	0.101585789437	0.0307695331222	0.147247533968	3.64286028881e-22	NA	14	38	38	1.47691462056	0.0596646455533	0.139698525271	0.0413771474582	0.150998529588	5.51522882446e-44	NA	25
ENSG00000161999.6	JMJD8	1.37180336512	0.0574952045143	0.170124659417	0.0255272839726	0.0757153339823	1.81904446691e-05	NA	6	16	16	1.97435494664	0.173161102967	0.0483413971248	0.00676170613378	0.0860121957472	1.87629744746e-08	NA	5	16	16	1.3340035677	0.169606634856	0.182202687297	0.00358304045853	0.042433355554	6.10677896519e-07	NA	1	4	4	1.41731738076	0.0427057521258	0.15639015579	0.0456114464666	0.12412176041	5.47163383567e-19	NA	4	26	26	1.22275548771	0.0455000667762	0.221422062321	0.0366024224326	0.0853041895443	1.31698498228e-24	NA	2
ENSG00000134256.8	CD101	-1.37132274795	-0.0268102636534	0.170274367474	0.190677919332	0.329953819243	5.44448870965e-23	NA	11	21	21	-1.21578402423	-0.0330132893573	0.224067206133	0.103519828071	0.24752675158	3.2446154447e-24	NA	6	8	8	-1.94334954953	-0.0437018439028	0.0519739384943	0.147032741457	0.332301180288	3.71901824326e-55	NA	22	56	56	-1.12103846311	-0.0207236799528	0.262271490514	0.223452238021	0.300259267512	1.97885900545e-49	NA	13	30	30	-1.31511548288	-0.02374875304	0.188471093853	0.227467990945	0.30773331767	5.47127887349e-100	NA	25
ENSG00000100596.2	SPTLC2	1.36903083476	0.240125056016	0.170989636562	0.00162166675728	0.0815725412482	1.16127419854e-05	NA	7	21	21	-0.392226284832	-0.0557072812778	0.694891024484	0.00830521839697	0.0894908904949	1.39833246995e-08	NA	11	59	59	0.270357436566	0.0176291670956	0.786885281877	0.0158764025549	0.0997606453789	6.63131487835e-15	NA	27	145	145	-1.08635947002	-0.0807628992204	0.277319985563	0.00925049874764	0.110648419423	8.57265685003e-17	NA	22	80	80	-1.09435049909	-0.135191112704	0.273801285226	0.00577061593719	0.113785997978	1.0232670013e-32	NA	22
ENSG00000102921.3	N4BP1	-1.36889673349	-0.384152989834	0.171031556978	0.000988427625227	0.120608782514	7.5265684495e-08	NA	4	14	14	-0.830377915948	-0.0898651740369	0.406325147662	0.00615980538792	0.142812903308	1.0028954391e-13	NA	5	16	16	0.0723646140798	0.0225476880633	0.942311744811	0.00516716615877	0.0743988595277	2.89616514633e-11	NA	20	66	66	-1.15232503943	-0.127954535496	0.249187531347	0.00569657866001	0.148977470027	1.0139584944e-22	NA	9	33	33	-0.996830406167	-0.180834031531	0.318846836608	0.00229061551488	0.143685170866	2.75250708421e-42	NA	4
ENSG00000167136.6	ENDOG	1.36594368298	0.141119348757	0.171956640418	0.0110899051444	0.0983013374716	8.87942588126e-07	NA	4	21	21	0.41917055409	0.0207034630234	0.675091490443	0.0254468056859	0.344564335472	1.10100612388e-36	NA	9	26	26	1.03291316619	0.0547250458275	0.30164453672	0.0331777526416	0.274609532912	1.85823056009e-43	NA	25	72	72	1.091551932	0.0669974497069	0.2750300938	0.0266543226571	0.314374057193	3.58072686866e-52	NA	12	53	53	1.78888133284	0.124219610518	0.0736339287116	0.0241768086631	0.274685762512	9.38667539187e-87	NA	16
ENSG00000181817.5	LSM10	1.36591555055	0.305652191396	0.171965471255	0.00154568670994	0.0292713159475	0.0090165068766	NA	6	47	47	NA	NA	NA	NA	NA	NA	NA	NA	NA	NA	1.81112683473	0.159922776477	0.0701212205063	0.00860798604826	0.023333021052	0.000249686875961	NA	8	27	27	NA	NA	NA	NA	NA	NA	NA	NA	NA	NA	1.12733934997	0.081529579302	0.259599031228	0.0110333409319	0.0198316869294	1.52069854916e-06	NA	21
ENSG00000145703.11	IQGAP2	-1.36574292179	-0.10723196603	0.172019667265	0.00877905471036	0.140484455604	1.6170122174e-09	NA	2	15	15	-1.27681254472	-0.0979437175338	0.20166843559	0.0136408563841	0.240508336621	4.9878396485e-23	NA	2	9	9	-1.03336809727	-0.112201458717	0.301431670304	0.00493958878621	0.168583862147	2.07952803687e-26	NA	7	35	35	-1.31792676706	-0.0597320544832	0.187528164261	0.0364261095843	0.228066515871	1.0409464361e-35	NA	7	33	33	-1.30972084134	-0.0796428785316	0.190290290425	0.0197892033133	0.182424159566	3.84322757909e-54	NA	10
ENSG00000100321.10	SYNGR1	1.36554847729	0.325887766132	0.17208072753	0.000390261939579	0.110057400501	2.39220010408e-07	NA	2	20	20	0.0714298156841	-0.0214250024774	0.943055680724	0.00152250274856	0.156097137731	1.36871682932e-14	NA	5	52	52	1.80999242053	0.122316142453	0.070296962568	0.0160773911876	0.132812113185	7.2095807941e-20	NA	19	54	54	1.99702455624	0.145706055397	0.0458225154806	0.017775478103	0.215019739106	3.24736731097e-33	NA	15	83	83	2.11084796581	0.117301911336	0.034785381791	0.0258859333942	0.2140286333	3.49520951901e-65	NA	20
ENSG00000182512.4	GLRX5	-1.36253374414	-0.187302471572	0.173029502356	0.00377225148216	0.150133989294	1.49057787921e-09	NA	2	6	6	-0.851575042058	-0.0801939864383	0.394449996742	0.00734165379466	0.27055905917	6.77159710771e-27	NA	9	34	34	-2.22372275	-0.130611445367	0.0261671036161	0.0240970961973	0.277007741995	2.46146768259e-44	NA	15	59	59	-0.992004145534	-0.0749815026499	0.321195503175	0.0101840043387	0.259778365101	1.68540545289e-41	NA	4	16	16	-1.69673669231	-0.118029311582	0.089746452357	0.0154095952095	0.275540031551	5.28142884379e-87	NA	10
ENSG00000111364.11	DDX55	-1.36202161334	-0.141609461462	0.173191064278	0.00735464774253	0.218852088053	2.89925881867e-14	NA	3	15	15	-0.778545570164	-0.0854874565479	0.436247452685	0.00721353160676	0.377824256088	6.72059622871e-40	NA	10	60	60	-0.947673971259	-0.141660112866	0.343295455682	0.00339076876187	0.270275829604	2.71588684289e-43	NA	7	36	36	-1.19713618763	-0.0860951560849	0.231253477085	0.0152616177951	0.363574467796	3.84465833315e-63	NA	9	64	64	-1.05599595813	-0.129745623663	0.290970061471	0.00522820948308	0.355053231225	5.78315068177e-120	NA	17
ENSG00000168958.15	MFF	-1.36160040509	-0.0489213407479	0.173324027345	0.0429903830104	0.788971599125	5.03693223718e-98	NA	9	30	30	-1.26822246841	-0.0478044106561	0.204718515434	0.0535357466696	0.823798911166	5.45126091667e-171	NA	6	32	32	-1.1276110295	-0.0363107230061	0.259484226615	0.0713476221334	0.783602743176	3.99564630251e-243	NA	10	25	25	-1.19381821402	-0.0405965498132	0.232549085253	0.0610885684303	0.811089095435	3.88418340446e-272	NA	13	32	32	-1.15188514602	-0.0376815663679	0.249368272879	0.0683895334592	0.816924949032	0	NA	13
ENSG00000228696.4	ARL17B	-1.3609115572	-0.0592756571356	0.173541640771	0.0218638265903	0.0360349788991	0.00436187787345	NA	6	20	20	-0.786831442492	-0.0623105078967	0.431380544696	0.00902115624035	0.0766186301501	1.573714508e-07	NA	10	51	51	-0.759152290345	-0.0371068831356	0.447761462125	0.0483751862264	0.183047564138	5.74718406159e-28	NA	2	10	10	-0.126023039617	0.00586837767174	0.899713686993	0.0319109813349	0.0845063112332	5.1526679388e-13	NA	11	44	44	-0.350484613256	-0.0129777001922	0.725975035613	0.0688678739065	0.135183819895	2.25101409946e-39	NA	17
ENSG00000182578.9	CSF1R	-1.36081272442	-0.0479580934242	0.173572879702	0.0518861004006	0.212646876885	6.37729577382e-14	NA	20	63	63	-0.887171226765	-0.0768501019184	0.374986721054	0.0156001487781	0.243146105479	1.06284376562e-23	NA	17	33	33	-0.966235331259	-0.0407746264019	0.333926437231	0.0380318067031	0.218987357031	1.25975642879e-33	NA	16	32	32	-1.48685969072	-0.0751278913315	0.137051872407	0.0450290433228	0.271341224234	1.39337330852e-43	NA	19	42	42	-1.28698720739	-0.0432093051725	0.198098747031	0.0809832992833	0.270862989827	5.96757677421e-86	NA	20
ENSG00000145287.6	PLAC8	1.36033869064	0.0748910667296	0.173722770065	0.0241239570792	0.0406399374765	0.00224294071727	NA	15	115	115	-0.63501313915	-0.126419141714	0.525419845679	0.00206985909018	0.0683050369007	7.21651564584e-07	NA	5	36	36	-0.766812809961	-0.053058451898	0.44319281898	0.014614652699	0.056511887929	5.60824588468e-09	NA	16	46	46	-0.522117432168	-0.048372188652	0.60158856987	0.0104841985363	0.0629180607941	7.4457887695e-10	NA	8	49	49	-0.144236554105	0.00149159520232	0.885313676728	0.0368284112934	0.0506143516607	8.28067892344e-15	NA	47
ENSG00000221838.5	AP4M1	-1.35961500265	-0.0545296785212	0.173951788041	0.0154776574916	0.0835259945973	6.41156469801e-06	NA	11	100	100	0.527235251279	0.0484849563809	0.598030231741	0.00959051752266	0.173034996717	4.03458316166e-16	NA	4	16	16	0.305856411638	0.0256761718473	0.759713974945	0.0113283466687	0.140646503594	6.08241665498e-21	NA	5	15	15	0.393668763359	0.0492019810288	0.693825606145	0.00489073412731	0.106185144541	4.48401691067e-16	NA	4	22	22	0.879281063211	0.136019739058	0.379248900895	0.00427879170353	0.15667030777	9.46608186883e-46	NA	5
ENSG00000172426.11	RSPH9	-1.35765058874	-0.558238246168	0.174574582451	0.00101381895713	0.0336618120917	0.00543588579707	NA	2	22	22	NA	NA	NA	NA	NA	NA	NA	NA	NA	NA	NA	NA	NA	NA	NA	NA	NA	NA	NA	NA	-1.71652176513	-0.998637123248	0.0860665878443	0.000351741630305	0.0278529208869	5.05722400249e-05	NA	2	13	13	NA	NA	NA	NA	NA	NA	NA	NA
ENSG00000009335.13	UBE3C	-1.35735244126	-0.16564090427	0.174669251938	0.00433776757618	0.218686777254	1.88166980894e-14	NA	2	9	9	-0.685025177105	-0.0805396867365	0.493328033632	0.00563681975682	0.287740845932	2.48759978768e-28	NA	6	15	15	-1.12072516968	-0.0650016776859	0.262404865002	0.0221601736688	0.257412080913	2.62381852332e-40	NA	5	15	15	-1.34537875488	-0.114782544934	0.17850295247	0.0106491327376	0.279612967618	4.4472827834e-45	NA	8	30	30	-1.02869112519	-0.0599234125458	0.303624841616	0.0227407495763	0.268201898556	9.84383414581e-86	NA	11
ENSG00000196126.6	HLA-DRB1	-1.35635148104	-0.12810331613	0.174987362846	0.00587049911079	0.795054018735	1.79939201108e-101	NA	18	170	170	0.362639840518	0.100930295928	0.716873944875	0.00053531022173	0.832129865296	2.11139276341e-180	NA	9	172	172	-2.25226107811	-0.567009058576	0.024305778253	0.00102861127389	0.788935082145	1.7303425094e-250	NA	7	113	113	1.72961946889	0.694237165974	0.0836982852946	0.000696993278403	0.830421149264	2.82524436812e-299	NA	6	131	131	-4.24101697292	-1.69247301623	2.22509307996e-05	0.000424777689976	0.80518084803	0	NA	4
ENSG00000173801.12	JUP	1.35493055834	0.0427247142408	0.175439682515	0.11398679997	0.770724554316	3.43443342803e-94	NA	5	41	41	1.3305491413	0.0430635571674	0.183337406604	0.0865779236403	0.762795240164	6.71045924501e-136	NA	5	22	22	1.21663554984	0.02902657675	0.223742910642	0.142912374096	0.729961570741	3.88880135545e-209	NA	11	39	39	1.31844581736	0.0417021227235	0.187354451714	0.102243078306	0.783648381767	6.75189243545e-246	NA	5	36	36	1.28822100203	0.0361381714709	0.19766904316	0.118038242154	0.750072005524	0	NA	13
ENSG00000065613.9	SLK	-1.35399162248	-0.370479493106	0.175739050466	0.00237091326445	0.0327316033095	0.00642389082871	NA	3	10	10	NA	NA	NA	NA	NA	NA	NA	NA	NA	NA	0.441038652865	0.0245346998446	0.659185014459	0.0222572452658	0.0462404598657	2.02428790251e-07	NA	9	26	26	-0.89259237051	-1.29325529701	0.3720755064	0.000134186043464	0.0477359706694	1.06628130419e-07	NA	1	6	6	-0.161744182583	-0.016696789947	0.871507309938	0.0218709953578	0.070042431063	2.87570670783e-20	NA	20
ENSG00000107798.13	LIPA	1.35253749773	0.0693319384722	0.176203431631	0.0716175267005	0.510142777923	1.837590939e-40	NA	27	128	128	0.494156863016	0.0111958098038	0.621195401861	0.165965878865	0.590543198977	1.54890868427e-78	NA	25	56	56	0.608568426674	0.00946595564279	0.542810537628	0.303605713343	0.667140608567	3.24907240602e-168	NA	22	39	39	0.943259283715	0.0283457162825	0.345548296598	0.145039854043	0.578441195689	1.75765302361e-127	NA	55	135	135	0.824420273913	0.0179384096694	0.409700799088	0.28506967109	0.611613131762	1.32017628704e-279	NA	33
ENSG00000131381.8	ZFYVE20	1.35216622483	0.341284582716	0.17632214575	0.00165667668719	0.0401082605651	0.00212700571303	NA	6	30	30	NA	NA	NA	NA	NA	NA	NA	NA	NA	NA	NA	NA	NA	NA	NA	NA	NA	NA	NA	NA	0.753027220435	0.061252616564	0.451433556924	0.0164739029815	0.0439509195652	2.88408513823e-07	NA	28	90	90	NA	NA	NA	NA	NA	NA	NA	NA
ENSG00000107593.15	PKD2L1	1.35134249902	0.0661784140343	0.176585744081	0.050798772294	0.761190365581	2.17927235963e-88	NA	9	35	35	1.62445025784	0.0652883421703	0.104279748317	0.0660358873335	0.643132122295	1.35754951377e-95	NA	15	54	54	1.65961594681	0.0429130515991	0.0969917381971	0.0948397897327	0.483375661965	2.3304254939e-97	NA	26	84	84	1.80122493269	0.0829010898392	0.0716674340895	0.052620752661	0.688188979108	1.97508843451e-180	NA	8	23	23	1.84733199688	0.0589720622328	0.0646990383199	0.0839104965153	0.634349468277	1.40429107529e-298	NA	13
ENSG00000083828.11	ZNF586	-1.3503052309	-0.0934913741562	0.176918095151	0.0161849371729	0.238047904067	2.15421679475e-15	NA	8	57	57	0.678159804821	0.0234644497181	0.497670375056	0.0669811578032	0.439033147268	7.33416533422e-49	NA	10	43	43	0.345793427715	0.0306126316528	0.729497964746	0.00957004745582	0.27254963133	1.67813112008e-44	NA	17	55	55	0.205406313812	0.00799834088695	0.837254687741	0.0556831518287	0.385057346435	2.16001539613e-68	NA	8	50	50	0.205958911572	0.00873469226122	0.836823006984	0.0556796311296	0.36160171552	2.55304198931e-124	NA	31
ENSG00000135597.14	REPS1	-1.34814031629	-0.143152542143	0.177613256491	0.00619609403691	0.0285236038056	0.0115870036508	NA	4	20	20	-1.08289218435	-0.0742000802464	0.278856281378	0.010693715374	0.0578165366744	5.74548189761e-06	NA	8	24	24	-0.912658732739	-0.0685754664037	0.361422054221	0.0114079825659	0.0990002167086	1.7966666219e-15	NA	4	12	12	-0.921081845997	-0.0499207813353	0.35700769751	0.0243081124573	0.0897641743708	9.26184851693e-14	NA	19	52	52	-1.20633892023	-0.0579117440787	0.227686836635	0.0319696900722	0.09349382611	7.1247504681e-27	NA	16
ENSG00000120708.11	TGFBI	-1.3480550268	-0.0420031355971	0.177640684814	0.0927535775685	0.200409683211	7.56213400814e-13	NA	18	109	109	-1.47268331949	-0.0470099844431	0.140836446427	0.0956489980776	0.353058432076	2.46287588795e-36	NA	15	64	64	-0.466730116492	-0.0131490413068	0.640692979883	0.187558660616	0.292942656548	1.21824621224e-47	NA	29	95	95	-0.684478408254	-0.0208873669612	0.493673119152	0.129165256896	0.203511235491	1.33440019348e-31	NA	26	73	73	-0.0107640438542	-0.00385014983447	0.991411701444	0.21636927071	0.254936839435	2.31220882258e-79	NA	75
ENSG00000111790.9	FGFR1OP2	1.34772203221	0.468797624303	0.17774780304	0.000758279293012	0.0386518838701	0.0012418115954	NA	3	16	16	NA	NA	NA	NA	NA	NA	NA	NA	NA	NA	NA	NA	NA	NA	NA	NA	NA	NA	NA	NA	NA	NA	NA	NA	NA	NA	NA	NA	NA	NA	NA	NA	NA	NA	NA	NA	NA	NA
ENSG00000158488.11	CD1E	1.3449510767	0.0642443488128	0.178641034141	0.0318392861158	0.253760965381	3.51123453199e-17	NA	12	57	57	1.68555667364	0.0959334721107	0.09188122024	0.0192624490806	0.21616232699	7.60218899245e-21	NA	23	89	89	1.54072518078	0.0721140768145	0.123383685612	0.0294372136406	0.188129047305	2.7786850003e-28	NA	23	58	58	1.18265975071	0.0577583705545	0.236944021812	0.0272262366696	0.241362329702	4.23157589973e-38	NA	13	49	49	0.875215669354	0.0405573968638	0.381456568926	0.0276889455036	0.220587479088	1.32687063743e-67	NA	20
ENSG00000151093.3	OXSM	-1.34445228693	-0.0936133395445	0.178802175509	0.0170032061271	0.0510651740338	0.000600274225147	NA	8	29	29	NA	NA	NA	NA	NA	NA	NA	NA	NA	NA	NA	NA	NA	NA	NA	NA	NA	NA	NA	NA	-1.04531290401	-0.100545265208	0.295878375623	0.00709633681356	0.0189164027191	0.000911503900184	NA	8	22	22	NA	NA	NA	NA	NA	NA	NA	NA
ENSG00000196378.7	ZNF34	-1.34324132513	-0.0598222760144	0.179193844386	0.0374501506028	0.117559097372	7.1856879633e-08	NA	7	56	56	-0.27386406204	-0.011417215818	0.784189090396	0.0379028169906	0.206544822765	5.03123323964e-20	NA	5	34	34	-0.108675140966	-0.0391364220125	0.913460159687	0.000611595081889	0.0882519729643	2.34503214308e-13	NA	6	19	19	-0.969390014161	-0.0982230097641	0.332350632755	0.0171181286375	0.163777481247	7.22571050012e-25	NA	10	54	54	-0.406121697345	-0.0222809904488	0.684653184101	0.0211203602674	0.0977065350537	5.51665191131e-28	NA	16
ENSG00000182310.7	LINC00085	-1.34210396615	-0.0546210238278	0.179562288096	0.0391645326988	0.203896742551	2.59788275225e-13	NA	14	54	54	-1.52903577096	-0.0605955601386	0.12625557638	0.0376870663971	0.208397238158	1.14920144791e-19	NA	5	18	18	-1.53431303892	-0.0436264998343	0.124952659509	0.0859889001557	0.287933363435	1.73657666432e-46	NA	22	68	68	-1.30944976431	-0.0425267250841	0.190382043853	0.0623323006654	0.260536384778	8.07834558042e-42	NA	8	41	41	-1.635792554	-0.0418903763151	0.101883010924	0.0978591771219	0.283359945644	3.59425916459e-91	NA	31
[truncated: 6,247 more rows]
[truncated: 2 more columns]
